# Supplementary material for: Control of Cellular Differentiation Trajectories for Cancer Reversion
Source: Adv Sci (Weinh). 2024 Dec 11;12(3):2402132. doi: 10.1002/advs.202402132 (PMC11744559; doi:10.1002/advs.202402132)
Supplement: Supplementary file 4 — Supporting Information [file ADVS-12-2402132-s009.xlsx]

## Sheet: Update_logics
Node	Update logic
ARID5B	ARID5B | !FOXA2 | (SPDEF & !HDAC2)
CREB3L1	FOXA2 | (CREB3L1 & MYB) | (CREB3L1 & !ARID5B & !HDAC2) | (ARID5B & CREB3L1 & HDAC2 & !FOXM1)
PROX1	(FOXA2 | PROX1) & (PROX1 | !CBX3) & (CBX3 | CREB3L1 | FOXA2) & (CBX3 | HDAC2 | !MYB) & (CREB3L1 | HDAC2 | !CBX3 | !FOXA2) & (HDAC2 | MYB | !CBX3 | !FOXA2)
FOXM1	!CREB3L1
HDAC2	HDAC2 & (not CREB3L1 | !MYB)
NR4A2	HDAC2 | (FOXA2 & !SPDEF) | (FOXM1 & SPDEF & !FOXA2)
PRDM1	PRDM1 | (MXI1 & !CREB3L1 & !SMAD3)
SMAD3	SMAD3 | !FOXA2
SPDEF	SPDEF & (FOXA2 | !CREB3L1) & (HDAC2 | !MYB) & (not CREB3L1 | !MYB)
FOXA2	FOXA2
MYB	HDAC2 | MYB
MXI1	FOXM1 | !MXI1 | !PRDM1
CBX3	MYB | (HDAC2 & SPDEF)

## Sheet: Validated_edges
Source	Target	Reference by PubMed identifier (PMID)	etc
ARID5B	FOXA2	PMID: 27374120 (ENCODE Transcription Factor Targets dataset / CHEA Transcription Factor Targets dataset)
ARID5B	HDAC2	PMID: 29326336 / PMID: 27374120 (ENCODE Transcription Factor Targets dataset)
CBX3	HDAC2	PMID: 27374120 (ENCODE Transcription Factor Targets dataset)
CBX3	MYB	PMID: 27374120 (ENCODE Transcription Factor Targets dataset)
CBX3	SPDEF	PMID: 27374120 (ENCODE Transcription Factor Targets dataset)
CREB3L1	FOXA2	PMID: 27374120 (ENCODE Transcription Factor Targets dataset / CHEA Transcription Factor Targets dataset)
CREB3L1	HDAC2	PMID: 27374120 (ENCODE Transcription Factor Targets dataset)
FOXA2	FOXA2	PMID: 21093585 / PMID: 27374120 (ENCODE Transcription Factor Targets dataset / CHEA Transcription Factor Targets dataset)
HDAC2	CREB3L1	PMID: 28576882
HDAC2	HDAC2	PMID: 27374120 (ENCODE Transcription Factor Targets dataset)
MXI1	FOXM1	PMID: 27374120 (ENCODE Transcription Factor Targets dataset)
MXI1	MXI1	PMID: 27374120 (ENCODE Transcription Factor Targets dataset)
MYB	HDAC2	PMID: 22110127
MYB	MYB	PMID: 33637673
NR4A2	FOXA2	PMID: 27374120 (ENCODE Transcription Factor Targets dataset)
NR4A2	FOXM1	PMID: 27374120 (ENCODE Transcription Factor Targets dataset)
NR4A2	HDAC2	PMID: 27374120 (ENCODE Transcription Factor Targets dataset)
PRDM1	MXI1	PMID: 27374120 (ENCODE Transcription Factor Targets dataset)
PRDM1	PRDM1	PMID: 35450295
PRDM1	SMAD3	PMID: 27374120 ( CHEA Transcription Factor Targets dataset)
PROX1	CBX3	PMID: 34466783
PROX1	FOXA2	PMID: 34466783 / PMID: 27374120 ( CHEA Transcription Factor Targets dataset )
PROX1	HDAC2	PMID: 27374120 (ENCODE Transcription Factor Targets dataset)
PROX1	MYB	PMID: 36697821
SMAD3	FOXA2	PMID: 21625455 / PMID: 27374120 ( CHEA Transcription Factor Targets dataset)
SMAD3	SMAD3	PMID: 27374120 ( CHEA Transcription Factor Targets dataset)
SPDEF	FOXA2	PMID: 27374120 (ENCODE Transcription Factor Targets dataset)
SPDEF	HDAC2	PMID: 27374120 (ENCODE Transcription Factor Targets dataset)
