# Supplementary material for: Control of Cellular Differentiation Trajectories for Cancer Reversion
Source: Adv Sci (Weinh). 2024 Dec 11;12(3):2402132. doi: 10.1002/advs.202402132 (PMC11744559; doi:10.1002/advs.202402132)
Supplement: Supplementary file 5 — Supporting Information [file ADVS-12-2402132-s001.xlsx]

## Sheet: Sheet1
We computed the cosine similarity between the average activity vectors and the desired attractor state. Our analysis revealed that the simultaneous inhibition of MYB, HDAC2, and FOXA2 resulted in a cosine similarity of approximately 97%, indicating a high degree of resemblance to the desired attractor state. Therefore, we selected this combination of three genes as the definitive control targets.
Combination	Similarity	Average activity
		ARID5B	CBX3	CREB3L1	FOXA2	FOXM1	HDAC2	MXI1	MYB	NR4A2	PRDM1	PROX1	SMAD3	SPDEF
{'FOXA2': False, 'HDAC2': False, 'MYB': False}	0.968183	1	0	0	0	1	0	1	0	0.25	0.5625	0	1	0.25
{'PRDM1': True, 'FOXA2': False, 'MYB': False}	0.93187	1	0.125	0.0625	0	0.9375	0.5	0.96875	0	0.625	1	0.0625	1	0.25
{'PRDM1': True, 'FOXA2': False, 'HDAC2': False}	0.930836	1	0.5	0.25	0	0.75	0	0.875	0.5	0.125	1	0.125	1	0.125
{'FOXA2': False, 'MYB': False, 'SPDEF': False}	0.928103	1	0	0.0625	0	0.9375	0.5	0.984375	0	0.5	0.5625	0.03125	1	0
{'FOXA2': False, 'HDAC2': False, 'SPDEF': False}	0.912772	1	0.5	0.25	0	0.75	0	0.9375	0.5	0	0.5625	0.125	1	0
{'FOXA2': False, 'HDAC2': False}	0.909501	1	0.5	0.25	0	0.75	0	0.9375	0.5	0.125	0.5625	0.125	1	0.125
{'FOXA2': False, 'MYB': False}	0.906826	1	0.125	0.0625	0	0.9375	0.5	0.984375	0	0.625	0.5625	0.0625	1	0.25
{'PRDM1': True, 'FOXA2': False, 'SPDEF': False}	0.85568	1	0.75	0.28125	0	0.71875	0.34375	0.859375	0.75	0.34375	1	0.171875	1	0
{'PRDM1': True, 'FOXA2': False}	0.848523	1	0.75	0.28125	0	0.71875	0.34375	0.859375	0.75	0.40625	1	0.210938	1	0.1875
{'PRDM1': True, 'HDAC2': False, 'MYB': False}	0.84844	0.875	0	0.5	0.5	0.5	0	0.75	0	0.375	1	0.5	0.75	0.375
{'HDAC2': False, 'MYB': False}	0.828638	0.875	0	0.5	0.5	0.5	0	0.859375	0	0.375	0.5625	0.5	0.75	0.375
{'FOXA2': False, 'SPDEF': False}	0.828442	1	0.75	0.28125	0	0.71875	0.34375	0.929688	0.75	0.34375	0.5625	0.171875	1	0
{'HDAC2': False, 'MYB': False, 'SPDEF': False}	0.826297	0.75	0	0.5	0.5	0.5	0	0.859375	0	0.5	0.5625	0.5	0.75	0
{'FOXA2': False}	0.820775	1	0.75	0.28125	0	0.71875	0.34375	0.929688	0.75	0.40625	0.5625	0.210938	1	0.1875
{'PRDM1': True, 'HDAC2': False}	0.783798	0.875	0.5	0.625	0.5	0.375	0	0.6875	0.5	0.4375	1	0.34375	0.75	0.1875
{'PRDM1': True, 'MYB': False, 'SPDEF': False}	0.781154	0.75	0	0.53125	0.5	0.46875	0.5	0.734375	0	0.75	1	0.515625	0.75	0
{'PRDM1': True, 'MYB': False}	0.779919	0.8125	0.1875	0.53125	0.5	0.46875	0.5	0.734375	0	0.6875	1	0.5	0.75	0.375
{'PRDM1': True, 'HDAC2': False, 'SPDEF': False}	0.773081	0.75	0.5	0.625	0.5	0.375	0	0.6875	0.5	0.5	1	0.34375	0.75	0
{'HDAC2': False}	0.762343	0.875	0.5	0.625	0.5	0.375	0	0.828125	0.5	0.4375	0.5625	0.34375	0.75	0.1875
{'MYB': False, 'SPDEF': False}	0.756714	0.75	0	0.53125	0.5	0.46875	0.5	0.851562	0	0.75	0.5625	0.515625	0.75	0
{'MYB': False}	0.755016	0.8125	0.1875	0.53125	0.5	0.46875	0.5	0.851562	0	0.6875	0.5625	0.5	0.75	0.375
{'HDAC2': False, 'SPDEF': False}	0.751502	0.75	0.5	0.625	0.5	0.375	0	0.828125	0.5	0.5	0.5625	0.34375	0.75	0
{'PRDM1': True}	0.701929	0.8125	0.75	0.640625	0.5	0.359375	0.171875	0.679688	0.75	0.640625	1	0.449219	0.75	0.15625
{'PRDM1': True, 'SPDEF': False}	0.695353	0.75	0.75	0.640625	0.5	0.359375	0.171875	0.679688	0.75	0.671875	1	0.445312	0.75	0
{'SPDEF': False}	0.668584	0.75	0.75	0.640625	0.5	0.359375	0.171875	0.824219	0.75	0.671875	0.5625	0.445312	0.75	0
