# Supplementary material for: Control of Cellular Differentiation Trajectories for Cancer Reversion
Source: Adv Sci (Weinh). 2024 Dec 11;12(3):2402132. doi: 10.1002/advs.202402132 (PMC11744559; doi:10.1002/advs.202402132)
Supplement: Supplementary file 6 — Supporting Information [file ADVS-12-2402132-s007.xlsx]

## Sheet: Nominal
The following results present an attractor simulation conducted on a nominal network without perturbation. In this context, the term '1' (red) denotes an activated gene expression state, while '0' (blue) represents a inhibited gene expression state. A total of 48 attractors were identified during the analysis.
Attractors	Types	Basin of Attraction (%)	ARID5B	CBX3	CREB3L1	FOXA2	FOXM1	HDAC2	MXI1	MYB	NR4A2	PRDM1	PROX1	SMAD3	SPDEF
attractor_22	Point	5.17578	1	1	0	0	1	1	1	1	1	1	0	1	0
attractor_7	Point	5.07812	1	0	0	0	1	0	1	0	0	1	0	1	0
attractor_6	Point	4.29688	1	0	0	0	1	0	1	0	0	0	0	1	0
attractor_26	Point	4.29688	1	1	1	0	0	0	1	1	0	0	0	1	0
attractor_42	Cycle	4.29688	1	1	1	0	0	0	0	1	0	1	0	1	0
			1	1	1	0	0	0	1	1	0	1	0	1	0
attractor_18	Point	3.80859	1	1	0	0	1	1	1	1	1	0	0	1	0
attractor_46	Cycle	3.4668	1	1	1	1	0	0	0	1	1	1	1	0	0
			1	1	1	1	0	0	1	1	1	1	1	0	0
attractor_44	Cycle	3.36914	1	1	1	1	0	0	0	1	1	1	0	0	0
			1	1	1	1	0	0	1	1	1	1	0	0	0
attractor_36	Cycle	3.27148	0	1	1	1	0	0	0	1	1	1	1	0	0
			0	1	1	1	0	0	1	1	1	1	1	0	0
attractor_16	Point	2.92969	1	1	0	0	1	0	1	1	0	1	0	1	0
attractor_23	Point	2.92969	1	1	0	0	1	1	1	1	1	1	0	1	1
attractor_31	Point	2.83203	1	1	1	1	0	0	1	1	1	0	1	1	0
attractor_47	Cycle	2.83203	1	1	1	1	0	0	0	1	1	1	1	1	0
			1	1	1	1	0	0	1	1	1	1	1	1	0
attractor_27	Point	2.73438	1	1	1	0	0	0	1	1	0	0	1	1	0
attractor_43	Cycle	2.73438	1	1	1	0	0	0	1	1	0	1	1	1	0
			1	1	1	0	0	0	0	1	0	1	1	1	0
attractor_5	Point	2.63672	0	1	1	1	0	0	1	1	1	0	1	1	0
attractor_29	Point	2.63672	1	1	1	1	0	0	1	1	1	0	0	1	0
attractor_37	Cycle	2.63672	0	1	1	1	0	0	1	1	1	1	1	1	0
			0	1	1	1	0	0	0	1	1	1	1	1	0
attractor_45	Cycle	2.63672	1	1	1	1	0	0	0	1	1	1	0	1	0
			1	1	1	1	0	0	1	1	1	1	0	1	0
attractor_30	Point	2.19727	1	1	1	1	0	0	1	1	1	0	1	0	0
attractor_4	Point	2.00195	0	1	1	1	0	0	1	1	1	0	1	0	0
attractor_9	Point	1.95312	1	0	0	0	1	0	1	0	1	1	0	1	1
attractor_38	Cycle	1.95312	1	0	1	1	0	0	0	0	0	1	1	0	1
			1	0	1	1	0	0	1	0	0	1	1	0	1
attractor_28	Point	1.9043	1	1	1	1	0	0	1	1	1	0	0	0	0
attractor_14	Point	1.75781	1	1	0	0	1	0	1	1	0	0	0	1	0
attractor_19	Point	1.75781	1	1	0	0	1	1	1	1	1	0	0	1	1
attractor_34	Cycle	1.61133	0	1	1	1	0	0	1	1	1	1	0	0	0
			0	1	1	1	0	0	0	1	1	1	0	0	0
attractor_11	Point	1.5625	1	0	1	1	0	0	1	0	0	0	1	1	1
attractor_39	Cycle	1.5625	1	0	1	1	0	0	1	0	0	1	1	1	1
			1	0	1	1	0	0	0	0	0	1	1	1	1
attractor_3	Point	1.26953	0	1	1	1	0	0	1	1	1	0	0	1	0
attractor_35	Cycle	1.26953	0	1	1	1	0	0	1	1	1	1	0	1	0
			0	1	1	1	0	0	0	1	1	1	0	1	0
attractor_8	Point	1.17188	1	0	0	0	1	0	1	0	1	0	0	1	1
attractor_10	Point	1.17188	1	0	1	1	0	0	1	0	0	0	1	0	1
attractor_24	Point	1.07422	1	1	0	0	1	1	1	1	1	1	1	1	0
attractor_17	Point	0.976562	1	1	0	0	1	0	1	1	0	1	1	1	0
attractor_25	Point	0.976562	1	1	0	0	1	1	1	1	1	1	1	1	1
attractor_32	Cycle	0.976562	0	0	1	1	0	0	1	0	1	1	1	0	0
			0	0	1	1	0	0	0	0	1	1	1	0	0
attractor_40	Cycle	0.976562	1	0	1	1	0	0	0	0	1	1	1	0	0
			1	0	1	1	0	0	1	0	1	1	1	0	0
attractor_2	Point	0.927734	0	1	1	1	0	0	1	1	1	0	0	0	0
attractor_20	Point	0.878906	1	1	0	0	1	1	1	1	1	0	1	1	0
attractor_1	Point	0.78125	0	0	1	1	0	0	1	0	1	0	1	1	0
attractor_13	Point	0.78125	1	0	1	1	0	0	1	0	1	0	1	1	0
attractor_33	Cycle	0.78125	0	0	1	1	0	0	1	0	1	1	1	1	0
			0	0	1	1	0	0	0	0	1	1	1	1	0
attractor_41	Cycle	0.78125	1	0	1	1	0	0	1	0	1	1	1	1	0
			1	0	1	1	0	0	0	0	1	1	1	1	0
attractor_0	Point	0.585938	0	0	1	1	0	0	1	0	1	0	1	0	0
attractor_12	Point	0.585938	1	0	1	1	0	0	1	0	1	0	1	0	0
attractor_15	Point	0.585938	1	1	0	0	1	0	1	1	0	0	1	1	0
attractor_21	Point	0.585938	1	1	0	0	1	1	1	1	1	0	1	1	1

## Sheet: FOXA2_off
The following results present an attractor simulation conducted on a perturbed network with FOXA2 inhibition. In this context, the term '1' (red) denotes an activated gene expression state, while '0' (blue) represents a inhibited gene expression state. A total of 20 attractors were identified during the analysis.
Attractors	Types	Basin of Attraction (%)	ARID5B	CBX3	CREB3L1	FOXA2	FOXM1	HDAC2	MXI1	MYB	NR4A2	PRDM1	PROX1	SMAD3	SPDEF
attractor_18	Cycle	14.0625	1	1	1	0	0	0	0	1	0	1	0	1	0
			1	1	1	0	0	0	1	1	0	1	0	1	0
attractor_19	Cycle	14.0625	1	1	1	0	0	0	1	1	0	1	1	1	0
			1	1	1	0	0	0	0	1	0	1	1	1	0
attractor_1	Point	12.1094	1	0	0	0	1	0	1	0	0	1	0	1	0
attractor_16	Point	11.7188	1	1	1	0	0	0	1	1	0	0	0	1	0
attractor_17	Point	11.7188	1	1	1	0	0	0	1	1	0	0	1	1	0
attractor_0	Point	9.76562	1	0	0	0	1	0	1	0	0	0	0	1	0
attractor_12	Point	5.17578	1	1	0	0	1	1	1	1	1	1	0	1	0
attractor_8	Point	3.80859	1	1	0	0	1	1	1	1	1	0	0	1	0
attractor_6	Point	2.92969	1	1	0	0	1	0	1	1	0	1	0	1	0
attractor_13	Point	2.92969	1	1	0	0	1	1	1	1	1	1	0	1	1
attractor_3	Point	1.95312	1	0	0	0	1	0	1	0	1	1	0	1	1
attractor_4	Point	1.75781	1	1	0	0	1	0	1	1	0	0	0	1	0
attractor_9	Point	1.75781	1	1	0	0	1	1	1	1	1	0	0	1	1
attractor_2	Point	1.17188	1	0	0	0	1	0	1	0	1	0	0	1	1
attractor_14	Point	1.07422	1	1	0	0	1	1	1	1	1	1	1	1	0
attractor_7	Point	0.976562	1	1	0	0	1	0	1	1	0	1	1	1	0
attractor_15	Point	0.976562	1	1	0	0	1	1	1	1	1	1	1	1	1
attractor_10	Point	0.878906	1	1	0	0	1	1	1	1	1	0	1	1	0
attractor_5	Point	0.585938	1	1	0	0	1	0	1	1	0	0	1	1	0
attractor_11	Point	0.585938	1	1	0	0	1	1	1	1	1	0	1	1	1

## Sheet: HDAC2_off
The following results present an attractor simulation conducted on a perturbed network with HDAC2 inhibition. In this context, the term '1' (red) denotes an activated gene expression state, while '0' (blue) represents a inhibited gene expression state. A total of 40 attractors were identified during the analysis.
Attractors	Types	Basin of Attraction (%)	ARID5B	CBX3	CREB3L1	FOXA2	FOXM1	HDAC2	MXI1	MYB	NR4A2	PRDM1	PROX1	SMAD3	SPDEF
attractor_16	Point	11.0352	1	1	0	0	1	0	1	1	0	1	0	1	0
attractor_14	Point	7.32422	1	1	0	0	1	0	1	1	0	0	0	1	0
attractor_7	Point	5.07812	1	0	0	0	1	0	1	0	0	1	0	1	0
attractor_36	Cycle	4.73633	1	1	1	1	0	0	0	1	1	1	0	0	0
			1	1	1	1	0	0	1	1	1	1	0	0	0
attractor_18	Point	4.49219	1	1	1	0	0	0	1	1	0	0	0	1	0
attractor_34	Cycle	4.49219	1	1	1	0	0	0	0	1	0	1	0	1	0
			1	1	1	0	0	0	1	1	0	1	0	1	0
attractor_6	Point	4.29688	1	0	0	0	1	0	1	0	0	0	0	1	0
attractor_21	Point	3.71094	1	1	1	1	0	0	1	1	1	0	0	1	0
attractor_37	Cycle	3.71094	1	1	1	1	0	0	0	1	1	1	0	1	0
			1	1	1	1	0	0	1	1	1	1	0	1	0
attractor_38	Cycle	3.66211	1	1	1	1	0	0	0	1	1	1	1	0	0
			1	1	1	1	0	0	1	1	1	1	1	0	0
attractor_17	Point	3.02734	1	1	0	0	1	0	1	1	0	1	1	1	0
attractor_23	Point	2.92969	1	1	1	1	0	0	1	1	1	0	1	1	0
attractor_39	Cycle	2.92969	1	1	1	1	0	0	0	1	1	1	1	1	0
			1	1	1	1	0	0	1	1	1	1	1	1	0
attractor_20	Point	2.68555	1	1	1	1	0	0	1	1	1	0	0	0	0
attractor_19	Point	2.53906	1	1	1	0	0	0	1	1	0	0	1	1	0
attractor_35	Cycle	2.53906	1	1	1	0	0	0	1	1	0	1	1	1	0
			1	1	1	0	0	0	0	1	0	1	1	1	0
attractor_22	Point	2.19727	1	1	1	1	0	0	1	1	1	0	1	0	0
attractor_26	Cycle	2.19727	0	1	1	1	0	0	1	1	1	1	0	0	0
			0	1	1	1	0	0	0	1	1	1	0	0	0
attractor_15	Point	2.05078	1	1	0	0	1	0	1	1	0	0	1	1	0
attractor_9	Point	1.95312	1	0	0	0	1	0	1	0	1	1	0	1	1
attractor_30	Cycle	1.95312	1	0	1	1	0	0	0	0	0	1	1	0	1
			1	0	1	1	0	0	1	0	0	1	1	0	1
attractor_3	Point	1.75781	0	1	1	1	0	0	1	1	1	0	0	1	0
attractor_27	Cycle	1.75781	0	1	1	1	0	0	0	1	1	1	0	1	0
			0	1	1	1	0	0	1	1	1	1	0	1	0
attractor_11	Point	1.5625	1	0	1	1	0	0	1	0	0	0	1	1	1
attractor_31	Cycle	1.5625	1	0	1	1	0	0	0	0	0	1	1	1	1
			1	0	1	1	0	0	1	0	0	1	1	1	1
attractor_2	Point	1.31836	0	1	1	1	0	0	1	1	1	0	0	0	0
attractor_8	Point	1.17188	1	0	0	0	1	0	1	0	1	0	0	1	1
attractor_10	Point	1.17188	1	0	1	1	0	0	1	0	0	0	1	0	1
attractor_28	Cycle	1.12305	0	1	1	1	0	0	1	1	1	1	1	0	0
			0	1	1	1	0	0	0	1	1	1	1	0	0
attractor_5	Point	0.976562	0	1	1	1	0	0	1	1	1	0	1	1	0
attractor_24	Cycle	0.976562	0	0	1	1	0	0	1	0	1	1	1	0	0
			0	0	1	1	0	0	0	0	1	1	1	0	0
attractor_29	Cycle	0.976562	0	1	1	1	0	0	0	1	1	1	1	1	0
			0	1	1	1	0	0	1	1	1	1	1	1	0
attractor_32	Cycle	0.976562	1	0	1	1	0	0	0	0	1	1	1	0	0
			1	0	1	1	0	0	1	0	1	1	1	0	0
attractor_4	Point	0.830078	0	1	1	1	0	0	1	1	1	0	1	0	0
attractor_1	Point	0.78125	0	0	1	1	0	0	1	0	1	0	1	1	0
attractor_13	Point	0.78125	1	0	1	1	0	0	1	0	1	0	1	1	0
attractor_25	Cycle	0.78125	0	0	1	1	0	0	0	0	1	1	1	1	0
			0	0	1	1	0	0	1	0	1	1	1	1	0
attractor_33	Cycle	0.78125	1	0	1	1	0	0	1	0	1	1	1	1	0
			1	0	1	1	0	0	0	0	1	1	1	1	0
attractor_0	Point	0.585938	0	0	1	1	0	0	1	0	1	0	1	0	0
attractor_12	Point	0.585938	1	0	1	1	0	0	1	0	1	0	1	0	0

## Sheet: MYB_off
The following results present an attractor simulation conducted on a perturbed network with MYB inhibition. In this context, the term '1' (red) denotes an activated gene expression state, while '0' (blue) represents a inhibited gene expression state. A total of 50 attractors were identified during the analysis.
Attractors	Types	Basin of Attraction (%)	ARID5B	CBX3	CREB3L1	FOXA2	FOXM1	HDAC2	MXI1	MYB	NR4A2	PRDM1	PROX1	SMAD3	SPDEF
attractor_9	Point	15.2344	1	0	0	0	1	0	1	0	0	1	0	1	0
attractor_8	Point	12.8906	1	0	0	0	1	0	1	0	0	0	0	1	0
attractor_13	Point	6.25	1	0	0	0	1	1	1	0	1	1	0	1	0
attractor_12	Point	4.6875	1	0	0	0	1	1	1	0	1	0	0	1	0
attractor_42	Cycle	4.6875	1	0	1	1	0	0	0	0	1	1	1	0	0
			1	0	1	1	0	0	1	0	1	1	1	0	0
attractor_19	Point	3.90625	1	0	1	1	0	0	1	0	1	0	1	1	0
attractor_43	Cycle	3.90625	1	0	1	1	0	0	1	0	1	1	1	1	0
			1	0	1	1	0	0	0	0	1	1	1	1	0
attractor_18	Point	3.125	1	0	1	1	0	0	1	0	1	0	1	0	0
attractor_24	Point	2.92969	1	1	0	0	1	1	1	0	1	1	0	1	1
attractor_30	Cycle	2.73438	0	0	1	1	0	0	0	0	1	1	1	0	0
			0	0	1	1	0	0	1	0	1	1	1	0	0
attractor_1	Point	2.34375	0	0	1	1	0	0	1	0	1	0	1	1	0
attractor_31	Cycle	2.34375	0	0	1	1	0	0	0	0	1	1	1	1	0
			0	0	1	1	0	0	1	0	1	1	1	1	0
attractor_0	Point	1.95312	0	0	1	1	0	0	1	0	1	0	1	0	0
attractor_11	Point	1.95312	1	0	0	0	1	0	1	0	1	1	0	1	1
attractor_40	Cycle	1.95312	1	0	1	1	0	0	1	0	0	1	1	0	1
			1	0	1	1	0	0	0	0	0	1	1	0	1
attractor_22	Point	1.75781	1	1	0	0	1	1	1	0	1	0	0	1	1
attractor_17	Point	1.5625	1	0	1	1	0	0	1	0	0	0	1	1	1
attractor_32	Cycle	1.5625	0	0	1	1	0	1	0	0	1	1	1	0	0
			0	0	1	1	0	1	1	0	1	1	1	0	0
attractor_41	Cycle	1.5625	1	0	1	1	0	0	0	0	0	1	1	1	1
			1	0	1	1	0	0	1	0	0	1	1	1	1
attractor_44	Cycle	1.5625	1	0	1	1	0	1	1	0	1	1	1	0	0
			1	0	1	1	0	1	0	0	1	1	1	0	0
attractor_3	Point	1.17188	0	0	1	1	0	1	1	0	1	0	1	1	0
attractor_10	Point	1.17188	1	0	0	0	1	0	1	0	1	0	0	1	1
attractor_16	Point	1.17188	1	0	1	1	0	0	1	0	0	0	1	0	1
attractor_21	Point	1.17188	1	0	1	1	0	1	1	0	1	0	1	1	0
attractor_33	Cycle	1.17188	0	0	1	1	0	1	1	0	1	1	1	1	0
			0	0	1	1	0	1	0	0	1	1	1	1	0
attractor_36	Cycle	1.17188	0	1	1	1	0	1	1	0	1	1	1	0	1
			0	1	1	1	0	1	0	0	1	1	1	0	1
attractor_45	Cycle	1.17188	1	0	1	1	0	1	0	0	1	1	1	1	0
			1	0	1	1	0	1	1	0	1	1	1	1	0
attractor_48	Cycle	1.17188	1	1	1	1	0	1	1	0	1	1	1	0	1
			1	1	1	1	0	1	0	0	1	1	1	0	1
attractor_25	Point	0.976562	1	1	0	0	1	1	1	0	1	1	1	1	1
attractor_7	Point	0.878906	0	1	1	1	0	1	1	0	1	0	1	1	1
attractor_29	Point	0.878906	1	1	1	1	0	1	1	0	1	0	1	1	1
attractor_37	Cycle	0.878906	0	1	1	1	0	1	0	0	1	1	1	1	1
			0	1	1	1	0	1	1	0	1	1	1	1	1
attractor_49	Cycle	0.878906	1	1	1	1	0	1	0	0	1	1	1	1	1
			1	1	1	1	0	1	1	0	1	1	1	1	1
attractor_2	Point	0.78125	0	0	1	1	0	1	1	0	1	0	1	0	0
attractor_20	Point	0.78125	1	0	1	1	0	1	1	0	1	0	1	0	0
attractor_6	Point	0.585938	0	1	1	1	0	1	1	0	1	0	1	0	1
attractor_23	Point	0.585938	1	1	0	0	1	1	1	0	1	0	1	1	1
attractor_28	Point	0.585938	1	1	1	1	0	1	1	0	1	0	1	0	1
attractor_14	Point	0.390625	1	0	1	0	0	1	1	0	1	0	0	1	0
attractor_15	Point	0.390625	1	0	1	0	0	1	1	0	1	0	1	1	0
attractor_34	Cycle	0.390625	0	1	1	1	0	1	1	0	1	1	0	0	1
			0	1	1	1	0	1	0	0	1	1	0	0	1
attractor_38	Cycle	0.390625	1	0	1	0	0	1	1	0	1	1	0	1	0
			1	0	1	0	0	1	0	0	1	1	0	1	0
attractor_39	Cycle	0.390625	1	0	1	0	0	1	0	0	1	1	1	1	0
			1	0	1	0	0	1	1	0	1	1	1	1	0
attractor_46	Cycle	0.390625	1	1	1	1	0	1	1	0	1	1	0	0	1
			1	1	1	1	0	1	0	0	1	1	0	0	1
attractor_5	Point	0.292969	0	1	1	1	0	1	1	0	1	0	0	1	1
attractor_27	Point	0.292969	1	1	1	1	0	1	1	0	1	0	0	1	1
attractor_35	Cycle	0.292969	0	1	1	1	0	1	0	0	1	1	0	1	1
			0	1	1	1	0	1	1	0	1	1	0	1	1
attractor_47	Cycle	0.292969	1	1	1	1	0	1	0	0	1	1	0	1	1
			1	1	1	1	0	1	1	0	1	1	0	1	1
attractor_4	Point	0.195312	0	1	1	1	0	1	1	0	1	0	0	0	1
attractor_26	Point	0.195312	1	1	1	1	0	1	1	0	1	0	0	0	1

## Sheet: FOXA2_HDAC2_off
The following results present an attractor simulation conducted on a perturbed network with FOXA2 and HDAC2 inhibition. In this context, the term '1' (red) denotes an activated gene expression state, while '0' (blue) represents a inhibited gene expression state. A total of 12 attractors were identified during the analysis.
Attractors	Types	Basin of Attraction (%)	ARID5B	CBX3	CREB3L1	FOXA2	FOXM1	HDAC2	MXI1	MYB	NR4A2	PRDM1	PROX1	SMAD3	SPDEF
attractor_10	Cycle	16.8945	1	1	1	0	0	0	1	1	0	1	0	1	0
			1	1	1	0	0	0	0	1	0	1	0	1	0
attractor_8	Point	13.9648	1	1	1	0	0	0	1	1	0	0	0	1	0
attractor_1	Point	12.1094	1	0	0	0	1	0	1	0	0	1	0	1	0
attractor_11	Cycle	11.2305	1	1	1	0	0	0	1	1	0	1	1	1	0
			1	1	1	0	0	0	0	1	0	1	1	1	0
attractor_6	Point	11.0352	1	1	0	0	1	0	1	1	0	1	0	1	0
attractor_0	Point	9.76562	1	0	0	0	1	0	1	0	0	0	0	1	0
attractor_9	Point	9.47266	1	1	1	0	0	0	1	1	0	0	1	1	0
attractor_4	Point	7.32422	1	1	0	0	1	0	1	1	0	0	0	1	0
attractor_7	Point	3.02734	1	1	0	0	1	0	1	1	0	1	1	1	0
attractor_5	Point	2.05078	1	1	0	0	1	0	1	1	0	0	1	1	0
attractor_3	Point	1.95312	1	0	0	0	1	0	1	0	1	1	0	1	1
attractor_2	Point	1.17188	1	0	0	0	1	0	1	0	1	0	0	1	1

## Sheet: FOXA2_MYC_off
The following results present an attractor simulation conducted on a perturbed network with FOXA2 and MYB inhibition. In this context, the term '1' (red) denotes an activated gene expression state, while '0' (blue) represents a inhibited gene expression state. A total of 14 attractors were identified during the analysis.
Attractors	Types	Basin of Attraction (%)	ARID5B	CBX3	CREB3L1	FOXA2	FOXM1	HDAC2	MXI1	MYB	NR4A2	PRDM1	PROX1	SMAD3	SPDEF
attractor_1	Point	32.4219	1	0	0	0	1	0	1	0	0	1	0	1	0
attractor_0	Point	26.9531	1	0	0	0	1	0	1	0	0	0	0	1	0
attractor_5	Point	15.625	1	0	0	0	1	1	1	0	1	1	0	1	0
attractor_4	Point	10.9375	1	0	0	0	1	1	1	0	1	0	0	1	0
attractor_10	Point	2.92969	1	1	0	0	1	1	1	0	1	1	0	1	1
attractor_3	Point	1.95312	1	0	0	0	1	0	1	0	1	1	0	1	1
attractor_8	Point	1.75781	1	1	0	0	1	1	1	0	1	0	0	1	1
attractor_7	Point	1.5625	1	0	1	0	0	1	1	0	1	0	1	1	0
attractor_13	Cycle	1.5625	1	0	1	0	0	1	1	0	1	1	1	1	0
			1	0	1	0	0	1	0	0	1	1	1	1	0
attractor_2	Point	1.17188	1	0	0	0	1	0	1	0	1	0	0	1	1
attractor_11	Point	0.976562	1	1	0	0	1	1	1	0	1	1	1	1	1
attractor_6	Point	0.78125	1	0	1	0	0	1	1	0	1	0	0	1	0
attractor_12	Cycle	0.78125	1	0	1	0	0	1	1	0	1	1	0	1	0
			1	0	1	0	0	1	0	0	1	1	0	1	0
attractor_9	Point	0.585938	1	1	0	0	1	1	1	0	1	0	1	1	1

## Sheet: MYB__HDAC2
The following results present an attractor simulation conducted on a perturbed network with MYB and HDAC2 inhibition. In this context, the term '1' (red) denotes an activated gene expression state, while '0' (blue) represents a inhibited gene expression state. A total of 16 attractors were identified during the analysis.
Attractors	Types	Basin of Attraction (%)	ARID5B	CBX3	CREB3L1	FOXA2	FOXM1	HDAC2	MXI1	MYB	NR4A2	PRDM1	PROX1	SMAD3	SPDEF
attractor_3	Point	22.2656	1	0	0	0	1	0	1	0	0	1	0	1	0
attractor_2	Point	18.3594	1	0	0	0	1	0	1	0	0	0	0	1	0
attractor_14	Cycle	6.25	1	0	1	1	0	0	0	0	1	1	1	0	0
			1	0	1	1	0	0	1	0	1	1	1	0	0
attractor_5	Point	5.85938	1	0	0	0	1	0	1	0	1	1	0	1	1
attractor_9	Point	5.07812	1	0	1	1	0	0	1	0	1	0	1	1	0
attractor_12	Cycle	5.07812	1	0	1	1	0	0	0	0	0	1	1	0	1
			1	0	1	1	0	0	1	0	0	1	1	0	1
attractor_15	Cycle	5.07812	1	0	1	1	0	0	1	0	1	1	1	1	0
			1	0	1	1	0	0	0	0	1	1	1	1	0
attractor_10	Cycle	4.29688	0	0	1	1	0	0	0	0	1	1	1	0	0
			0	0	1	1	0	0	1	0	1	1	1	0	0
attractor_7	Point	3.90625	1	0	1	1	0	0	1	0	0	0	1	1	1
attractor_8	Point	3.90625	1	0	1	1	0	0	1	0	1	0	1	0	0
attractor_13	Cycle	3.90625	1	0	1	1	0	0	1	0	0	1	1	1	1
			1	0	1	1	0	0	0	0	0	1	1	1	1
attractor_1	Point	3.51562	0	0	1	1	0	0	1	0	1	0	1	1	0
attractor_4	Point	3.51562	1	0	0	0	1	0	1	0	1	0	0	1	1
attractor_11	Cycle	3.51562	0	0	1	1	0	0	0	0	1	1	1	1	0
			0	0	1	1	0	0	1	0	1	1	1	1	0
attractor_0	Point	2.73438	0	0	1	1	0	0	1	0	1	0	1	0	0
attractor_6	Point	2.73438	1	0	1	1	0	0	1	0	0	0	1	0	1

## Sheet: FOXA2_MYB_HDAC2_off
The following results present an attractor simulation conducted on a perturbed network with FOXA2, MYB and HDAC2 inhibition. In this context, the term '1' (red) denotes an activated gene expression state, while '0' (blue) represents a inhibited gene expression state. A total of 4 attractors were identified during the analysis.
Attractors	Types	Basin Ratio	ARID5B	CBX3	CREB3L1	FOXA2	FOXM1	HDAC2	MXI1	MYB	NR4A2	PRDM1	PROX1	SMAD3	SPDEF
attractor_1	Point	50.3906	1	0	0	0	1	0	1	0	0	1	0	1	0
attractor_0	Point	40.2344	1	0	0	0	1	0	1	0	0	0	0	1	0
attractor_3	Point	5.85938	1	0	0	0	1	0	1	0	1	1	0	1	1
attractor_2	Point	3.51562	1	0	0	0	1	0	1	0	1	0	0	1	1
