# Supplementary material for: Control of Cellular Differentiation Trajectories for Cancer Reversion
Source: Adv Sci (Weinh). 2024 Dec 11;12(3):2402132. doi: 10.1002/advs.202402132 (PMC11744559; doi:10.1002/advs.202402132)
Supplement: Supplementary file 7 — Supporting Information [file ADVS-12-2402132-s005.xlsx]

## Sheet: Sheet1
The canalization effect in the Boolean gene regulatory network (GRN) was quantified using the effectiveness metric. Higher effectiveness values correspond to a greater probability of canalization occurring in the affected node. The effectiveness metric can be interpreted as the measure of the link's influence weight. To assess the overall influence of each node within the Boolean GRN model, we co…
	ARID5B	CBX3	CREB3L1	FOXA2	FOXM1	HDAC2	MXI1	MYB	NR4A2	PRDM1	PROX1	SMAD3	SPDEF
Weighted outdegree centrality	0.729167	0.677344	2.75755	4.23073	0.723958	3.61354	0.65625	2.84349	0	1.32292	0.616146	0.864583	1.7526
