# Supplementary material for: Control of Cellular Differentiation Trajectories for Cancer Reversion
Source: Adv Sci (Weinh). 2024 Dec 11;12(3):2402132. doi: 10.1002/advs.202402132 (PMC11744559; doi:10.1002/advs.202402132)
Supplement: Supplementary file 8 — Supporting Information [file ADVS-12-2402132-s008.xlsx]

## Sheet: syn_order
Combination	Synergy score	# of canalized nodes	Additive score	ARID5B	CBX3	CREB3L1	FOXA2	FOXM1	HDAC2	MXI1	MYB	NR4A2	PRDM1	PROX1	SMAD3	SPDEF
{'FOXA2': False, 'HDAC2': False, 'MYB': False}	2	10	5	1	0	0	0	1	0	1	0			0	1
{'HDAC2': False, 'MYB': False}	1.5	3	2		0				0		0
{'SPDEF': False, 'MYB': False}	1.5	3	2		0						0					0
{'ARID5B': True, 'HDAC2': False, 'MYB': False}	1.33333	4	3	1	0				0		0
{'ARID5B': True, 'SPDEF': False, 'MYB': False}	1.33333	4	3	1	0						0					0
{'PRDM1': True, 'HDAC2': False, 'MYB': False}	1.33333	4	3		0				0		0		1
{'PRDM1': True, 'SPDEF': False, 'MYB': False}	1.33333	4	3		0						0		1			0
{'MXI1': True, 'HDAC2': False, 'MYB': False}	1.33333	4	3		0				0	1	0
{'MXI1': True, 'SPDEF': False, 'MYB': False}	1.33333	4	3		0					1	0					0
{'SMAD3': True, 'HDAC2': False, 'MYB': False}	1.33333	4	3		0				0		0				1
{'SMAD3': True, 'SPDEF': False, 'MYB': False}	1.33333	4	3		0						0				1	0
{'PROX1': False, 'HDAC2': False, 'MYB': False}	1.33333	4	3		0				0		0			0
{'PROX1': False, 'SPDEF': False, 'MYB': False}	1.33333	4	3		0						0			0		0
{'HDAC2': False, 'NR4A2': False, 'MYB': False}	1.33333	4	3		0				0		0	0
{'HDAC2': False, 'SPDEF': False, 'MYB': False}	1.33333	4	3		0				0		0					0
{'NR4A2': False, 'SPDEF': False, 'MYB': False}	1.33333	4	3		0						0	0				0
{'FOXM1': True, 'HDAC2': False, 'MYB': False}	1.25	5	4		0			1	0	1	0
{'FOXM1': True, 'SPDEF': False, 'MYB': False}	1.25	5	4		0			1		1	0					0
{'FOXA2': False, 'HDAC2': False, 'SPDEF': False}	1.2	6	5	1			0		0			0			1	0
{'FOXA2': False, 'SPDEF': False, 'MYB': False}	1.2	6	5	1	0		0				0				1	0
{'CREB3L1': False, 'HDAC2': False, 'MYB': False}	1.2	6	5		0	0		1	0	1	0
{'CREB3L1': False, 'SPDEF': False, 'MYB': False}	1.2	6	5		0	0		1		1	0					0
{'FOXM1': True, 'FOXA2': False, 'MYB': False}	1.16667	7	6	1		0	0	1		1	0				1
{'FOXA2': False, 'CREB3L1': False, 'CBX3': False}	1.14286	8	7	1	0	0	0	1		1				0	1
{'ARID5B': True, 'FOXM1': True}	1	3	3	1				1		1
{'ARID5B': True, 'PRDM1': True}	1	2	2	1									1
{'ARID5B': True, 'MXI1': True}	1	2	2	1						1
{'ARID5B': True, 'SMAD3': True}	1	2	2	1											1
{'ARID5B': True, 'CREB3L1': False}	1	4	4	1		0		1		1
{'ARID5B': True, 'PROX1': False}	1	2	2	1										0
{'ARID5B': True, 'HDAC2': False}	1	2	2	1					0
{'ARID5B': True, 'NR4A2': False}	1	2	2	1								0
{'ARID5B': True, 'SPDEF': False}	1	2	2	1												0
{'ARID5B': True, 'MYB': False}	1	2	2	1							0
{'ARID5B': True, 'CBX3': False}	1	2	2	1	0
{'FOXM1': True, 'PRDM1': True}	1	3	3					1		1			1
{'FOXM1': True, 'SMAD3': True}	1	3	3					1		1					1
{'FOXM1': True, 'FOXA2': False}	1	5	5	1			0	1		1					1
{'FOXM1': True, 'PROX1': False}	1	3	3					1		1				0
{'FOXM1': True, 'HDAC2': False}	1	3	3					1	0	1
{'FOXM1': True, 'NR4A2': False}	1	3	3					1		1		0
{'FOXM1': True, 'SPDEF': False}	1	3	3					1		1						0
{'FOXM1': True, 'MYB': False}	1	3	3					1		1	0
{'FOXM1': True, 'CBX3': False}	1	3	3		0			1		1
{'PRDM1': True, 'MXI1': True}	1	2	2							1			1
{'PRDM1': True, 'SMAD3': True}	1	2	2										1		1
{'PRDM1': True, 'FOXA2': False}	1	4	4	1			0						1		1
{'PRDM1': True, 'CREB3L1': False}	1	4	4			0		1		1			1
{'PRDM1': True, 'PROX1': False}	1	2	2										1	0
{'PRDM1': True, 'HDAC2': False}	1	2	2						0				1
{'PRDM1': True, 'NR4A2': False}	1	2	2									0	1
{'PRDM1': True, 'SPDEF': False}	1	2	2										1			0
{'PRDM1': True, 'MYB': False}	1	2	2								0		1
{'PRDM1': True, 'CBX3': False}	1	2	2		0								1
{'MXI1': True, 'SMAD3': True}	1	2	2							1					1
{'MXI1': True, 'FOXA2': False}	1	4	4	1			0			1					1
{'MXI1': True, 'PROX1': False}	1	2	2							1				0
{'MXI1': True, 'HDAC2': False}	1	2	2						0	1
{'MXI1': True, 'NR4A2': False}	1	2	2							1		0
{'MXI1': True, 'SPDEF': False}	1	2	2							1						0
{'MXI1': True, 'MYB': False}	1	2	2							1	0
{'MXI1': True, 'CBX3': False}	1	2	2		0					1
{'SMAD3': True, 'CREB3L1': False}	1	4	4			0		1		1					1
{'SMAD3': True, 'PROX1': False}	1	2	2											0	1
{'SMAD3': True, 'HDAC2': False}	1	2	2						0						1
{'SMAD3': True, 'NR4A2': False}	1	2	2									0			1
{'SMAD3': True, 'SPDEF': False}	1	2	2												1	0
{'SMAD3': True, 'MYB': False}	1	2	2								0				1
{'SMAD3': True, 'CBX3': False}	1	2	2		0										1
{'FOXA2': False, 'CREB3L1': False}	1	6	6	1		0	0	1		1					1
{'FOXA2': False, 'PROX1': False}	1	4	4	1			0							0	1
{'FOXA2': False, 'HDAC2': False}	1	4	4	1			0		0						1
{'FOXA2': False, 'NR4A2': False}	1	4	4	1			0					0			1
{'FOXA2': False, 'SPDEF': False}	1	4	4	1			0								1	0
{'FOXA2': False, 'MYB': False}	1	4	4	1			0				0				1
{'FOXA2': False, 'CBX3': False}	1	4	4	1	0		0								1
{'CREB3L1': False, 'PROX1': False}	1	4	4			0		1		1				0
{'CREB3L1': False, 'HDAC2': False}	1	4	4			0		1	0	1
{'CREB3L1': False, 'NR4A2': False}	1	4	4			0		1		1		0
{'CREB3L1': False, 'SPDEF': False}	1	4	4			0		1		1						0
{'CREB3L1': False, 'MYB': False}	1	4	4			0		1		1	0
{'CREB3L1': False, 'CBX3': False}	1	4	4		0	0		1		1
{'PROX1': False, 'HDAC2': False}	1	2	2						0					0
{'PROX1': False, 'NR4A2': False}	1	2	2									0		0
{'PROX1': False, 'SPDEF': False}	1	2	2											0		0
{'PROX1': False, 'MYB': False}	1	2	2								0			0
{'PROX1': False, 'CBX3': False}	1	2	2		0									0
{'HDAC2': False, 'NR4A2': False}	1	2	2						0			0
{'HDAC2': False, 'SPDEF': False}	1	2	2						0							0
{'HDAC2': False, 'CBX3': False}	1	2	2		0				0
{'NR4A2': False, 'SPDEF': False}	1	2	2									0				0
{'NR4A2': False, 'MYB': False}	1	2	2								0	0
{'NR4A2': False, 'CBX3': False}	1	2	2		0							0
{'SPDEF': False, 'CBX3': False}	1	2	2		0											0
{'MYB': False, 'CBX3': False}	1	2	2		0						0
{'ARID5B': True, 'FOXM1': True, 'PRDM1': True}	1	4	4	1				1		1			1
{'ARID5B': True, 'FOXM1': True, 'SMAD3': True}	1	4	4	1				1		1					1
{'ARID5B': True, 'FOXM1': True, 'PROX1': False}	1	4	4	1				1		1				0
{'ARID5B': True, 'FOXM1': True, 'HDAC2': False}	1	4	4	1				1	0	1
{'ARID5B': True, 'FOXM1': True, 'NR4A2': False}	1	4	4	1				1		1		0
{'ARID5B': True, 'FOXM1': True, 'SPDEF': False}	1	4	4	1				1		1						0
{'ARID5B': True, 'FOXM1': True, 'MYB': False}	1	4	4	1				1		1	0
{'ARID5B': True, 'FOXM1': True, 'CBX3': False}	1	4	4	1	0			1		1
{'ARID5B': True, 'PRDM1': True, 'MXI1': True}	1	3	3	1						1			1
{'ARID5B': True, 'PRDM1': True, 'SMAD3': True}	1	3	3	1									1		1
{'ARID5B': True, 'PRDM1': True, 'CREB3L1': False}	1	5	5	1		0		1		1			1
{'ARID5B': True, 'PRDM1': True, 'PROX1': False}	1	3	3	1									1	0
{'ARID5B': True, 'PRDM1': True, 'HDAC2': False}	1	3	3	1					0				1
{'ARID5B': True, 'PRDM1': True, 'NR4A2': False}	1	3	3	1								0	1
{'ARID5B': True, 'PRDM1': True, 'SPDEF': False}	1	3	3	1									1			0
{'ARID5B': True, 'PRDM1': True, 'MYB': False}	1	3	3	1							0		1
{'ARID5B': True, 'PRDM1': True, 'CBX3': False}	1	3	3	1	0								1
{'ARID5B': True, 'MXI1': True, 'SMAD3': True}	1	3	3	1						1					1
{'ARID5B': True, 'MXI1': True, 'PROX1': False}	1	3	3	1						1				0
{'ARID5B': True, 'MXI1': True, 'HDAC2': False}	1	3	3	1					0	1
{'ARID5B': True, 'MXI1': True, 'NR4A2': False}	1	3	3	1						1		0
{'ARID5B': True, 'MXI1': True, 'SPDEF': False}	1	3	3	1						1						0
{'ARID5B': True, 'MXI1': True, 'MYB': False}	1	3	3	1						1	0
{'ARID5B': True, 'MXI1': True, 'CBX3': False}	1	3	3	1	0					1
{'ARID5B': True, 'SMAD3': True, 'CREB3L1': False}	1	5	5	1		0		1		1					1
{'ARID5B': True, 'SMAD3': True, 'PROX1': False}	1	3	3	1										0	1
{'ARID5B': True, 'SMAD3': True, 'HDAC2': False}	1	3	3	1					0						1
{'ARID5B': True, 'SMAD3': True, 'NR4A2': False}	1	3	3	1								0			1
{'ARID5B': True, 'SMAD3': True, 'SPDEF': False}	1	3	3	1											1	0
{'ARID5B': True, 'SMAD3': True, 'MYB': False}	1	3	3	1							0				1
{'ARID5B': True, 'SMAD3': True, 'CBX3': False}	1	3	3	1	0										1
{'ARID5B': True, 'CREB3L1': False, 'PROX1': False}	1	5	5	1		0		1		1				0
{'ARID5B': True, 'CREB3L1': False, 'HDAC2': False}	1	5	5	1		0		1	0	1
{'ARID5B': True, 'CREB3L1': False, 'NR4A2': False}	1	5	5	1		0		1		1		0
{'ARID5B': True, 'CREB3L1': False, 'SPDEF': False}	1	5	5	1		0		1		1						0
{'ARID5B': True, 'CREB3L1': False, 'MYB': False}	1	5	5	1		0		1		1	0
{'ARID5B': True, 'CREB3L1': False, 'CBX3': False}	1	5	5	1	0	0		1		1
{'ARID5B': True, 'PROX1': False, 'HDAC2': False}	1	3	3	1					0					0
{'ARID5B': True, 'PROX1': False, 'NR4A2': False}	1	3	3	1								0		0
{'ARID5B': True, 'PROX1': False, 'SPDEF': False}	1	3	3	1										0		0
{'ARID5B': True, 'PROX1': False, 'MYB': False}	1	3	3	1							0			0
{'ARID5B': True, 'PROX1': False, 'CBX3': False}	1	3	3	1	0									0
{'ARID5B': True, 'HDAC2': False, 'NR4A2': False}	1	3	3	1					0			0
{'ARID5B': True, 'HDAC2': False, 'SPDEF': False}	1	3	3	1					0							0
{'ARID5B': True, 'HDAC2': False, 'CBX3': False}	1	3	3	1	0				0
{'ARID5B': True, 'NR4A2': False, 'SPDEF': False}	1	3	3	1								0				0
{'ARID5B': True, 'NR4A2': False, 'MYB': False}	1	3	3	1							0	0
{'ARID5B': True, 'NR4A2': False, 'CBX3': False}	1	3	3	1	0							0
{'ARID5B': True, 'SPDEF': False, 'CBX3': False}	1	3	3	1	0											0
{'ARID5B': True, 'MYB': False, 'CBX3': False}	1	3	3	1	0						0
{'FOXM1': True, 'PRDM1': True, 'SMAD3': True}	1	4	4					1		1			1		1
{'FOXM1': True, 'PRDM1': True, 'FOXA2': False}	1	6	6	1			0	1		1			1		1
{'FOXM1': True, 'PRDM1': True, 'PROX1': False}	1	4	4					1		1			1	0
{'FOXM1': True, 'PRDM1': True, 'HDAC2': False}	1	4	4					1	0	1			1
{'FOXM1': True, 'PRDM1': True, 'NR4A2': False}	1	4	4					1		1		0	1
{'FOXM1': True, 'PRDM1': True, 'SPDEF': False}	1	4	4					1		1			1			0
{'FOXM1': True, 'PRDM1': True, 'MYB': False}	1	4	4					1		1	0		1
{'FOXM1': True, 'PRDM1': True, 'CBX3': False}	1	4	4		0			1		1			1
{'FOXM1': True, 'SMAD3': True, 'PROX1': False}	1	4	4					1		1				0	1
{'FOXM1': True, 'SMAD3': True, 'HDAC2': False}	1	4	4					1	0	1					1
{'FOXM1': True, 'SMAD3': True, 'NR4A2': False}	1	4	4					1		1		0			1
{'FOXM1': True, 'SMAD3': True, 'SPDEF': False}	1	4	4					1		1					1	0
{'FOXM1': True, 'SMAD3': True, 'MYB': False}	1	4	4					1		1	0				1
{'FOXM1': True, 'SMAD3': True, 'CBX3': False}	1	4	4		0			1		1					1
{'FOXM1': True, 'FOXA2': False, 'PROX1': False}	1	6	6	1			0	1		1				0	1
{'FOXM1': True, 'FOXA2': False, 'HDAC2': False}	1	6	6	1			0	1	0	1					1
{'FOXM1': True, 'FOXA2': False, 'NR4A2': False}	1	6	6	1			0	1		1		0			1
{'FOXM1': True, 'FOXA2': False, 'SPDEF': False}	1	6	6	1			0	1		1					1	0
{'FOXM1': True, 'FOXA2': False, 'CBX3': False}	1	6	6	1	0		0	1		1					1
{'FOXM1': True, 'PROX1': False, 'HDAC2': False}	1	4	4					1	0	1				0
{'FOXM1': True, 'PROX1': False, 'NR4A2': False}	1	4	4					1		1		0		0
{'FOXM1': True, 'PROX1': False, 'SPDEF': False}	1	4	4					1		1				0		0
{'FOXM1': True, 'PROX1': False, 'MYB': False}	1	4	4					1		1	0			0
{'FOXM1': True, 'PROX1': False, 'CBX3': False}	1	4	4		0			1		1				0
{'FOXM1': True, 'HDAC2': False, 'NR4A2': False}	1	4	4					1	0	1		0
{'FOXM1': True, 'HDAC2': False, 'SPDEF': False}	1	4	4					1	0	1						0
{'FOXM1': True, 'HDAC2': False, 'CBX3': False}	1	4	4		0			1	0	1
{'FOXM1': True, 'NR4A2': False, 'SPDEF': False}	1	4	4					1		1		0				0
{'FOXM1': True, 'NR4A2': False, 'MYB': False}	1	4	4					1		1	0	0
{'FOXM1': True, 'NR4A2': False, 'CBX3': False}	1	4	4		0			1		1		0
{'FOXM1': True, 'SPDEF': False, 'CBX3': False}	1	4	4		0			1		1						0
{'FOXM1': True, 'MYB': False, 'CBX3': False}	1	4	4		0			1		1	0
{'PRDM1': True, 'MXI1': True, 'SMAD3': True}	1	3	3							1			1		1
{'PRDM1': True, 'MXI1': True, 'FOXA2': False}	1	5	5	1			0			1			1		1
{'PRDM1': True, 'MXI1': True, 'PROX1': False}	1	3	3							1			1	0
{'PRDM1': True, 'MXI1': True, 'HDAC2': False}	1	3	3						0	1			1
{'PRDM1': True, 'MXI1': True, 'NR4A2': False}	1	3	3							1		0	1
{'PRDM1': True, 'MXI1': True, 'SPDEF': False}	1	3	3							1			1			0
{'PRDM1': True, 'MXI1': True, 'MYB': False}	1	3	3							1	0		1
{'PRDM1': True, 'MXI1': True, 'CBX3': False}	1	3	3		0					1			1
{'PRDM1': True, 'SMAD3': True, 'CREB3L1': False}	1	5	5			0		1		1			1		1
{'PRDM1': True, 'SMAD3': True, 'PROX1': False}	1	3	3										1	0	1
{'PRDM1': True, 'SMAD3': True, 'HDAC2': False}	1	3	3						0				1		1
{'PRDM1': True, 'SMAD3': True, 'NR4A2': False}	1	3	3									0	1		1
{'PRDM1': True, 'SMAD3': True, 'SPDEF': False}	1	3	3										1		1	0
{'PRDM1': True, 'SMAD3': True, 'MYB': False}	1	3	3								0		1		1
{'PRDM1': True, 'SMAD3': True, 'CBX3': False}	1	3	3		0								1		1
{'PRDM1': True, 'FOXA2': False, 'CREB3L1': False}	1	7	7	1		0	0	1		1			1		1
{'PRDM1': True, 'FOXA2': False, 'PROX1': False}	1	5	5	1			0						1	0	1
{'PRDM1': True, 'FOXA2': False, 'HDAC2': False}	1	5	5	1			0		0				1		1
{'PRDM1': True, 'FOXA2': False, 'NR4A2': False}	1	5	5	1			0					0	1		1
{'PRDM1': True, 'FOXA2': False, 'SPDEF': False}	1	5	5	1			0						1		1	0
{'PRDM1': True, 'FOXA2': False, 'MYB': False}	1	5	5	1			0				0		1		1
{'PRDM1': True, 'FOXA2': False, 'CBX3': False}	1	5	5	1	0		0						1		1
{'PRDM1': True, 'CREB3L1': False, 'PROX1': False}	1	5	5			0		1		1			1	0
{'PRDM1': True, 'CREB3L1': False, 'HDAC2': False}	1	5	5			0		1	0	1			1
{'PRDM1': True, 'CREB3L1': False, 'NR4A2': False}	1	5	5			0		1		1		0	1
{'PRDM1': True, 'CREB3L1': False, 'SPDEF': False}	1	5	5			0		1		1			1			0
{'PRDM1': True, 'CREB3L1': False, 'MYB': False}	1	5	5			0		1		1	0		1
{'PRDM1': True, 'CREB3L1': False, 'CBX3': False}	1	5	5		0	0		1		1			1
{'PRDM1': True, 'PROX1': False, 'HDAC2': False}	1	3	3						0				1	0
{'PRDM1': True, 'PROX1': False, 'NR4A2': False}	1	3	3									0	1	0
{'PRDM1': True, 'PROX1': False, 'SPDEF': False}	1	3	3										1	0		0
{'PRDM1': True, 'PROX1': False, 'MYB': False}	1	3	3								0		1	0
{'PRDM1': True, 'PROX1': False, 'CBX3': False}	1	3	3		0								1	0
{'PRDM1': True, 'HDAC2': False, 'NR4A2': False}	1	3	3						0			0	1
{'PRDM1': True, 'HDAC2': False, 'SPDEF': False}	1	3	3						0				1			0
{'PRDM1': True, 'HDAC2': False, 'CBX3': False}	1	3	3		0				0				1
{'PRDM1': True, 'NR4A2': False, 'SPDEF': False}	1	3	3									0	1			0
{'PRDM1': True, 'NR4A2': False, 'MYB': False}	1	3	3								0	0	1
{'PRDM1': True, 'NR4A2': False, 'CBX3': False}	1	3	3		0							0	1
{'PRDM1': True, 'SPDEF': False, 'CBX3': False}	1	3	3		0								1			0
{'PRDM1': True, 'MYB': False, 'CBX3': False}	1	3	3		0						0		1
{'MXI1': True, 'SMAD3': True, 'PROX1': False}	1	3	3							1				0	1
{'MXI1': True, 'SMAD3': True, 'HDAC2': False}	1	3	3						0	1					1
{'MXI1': True, 'SMAD3': True, 'NR4A2': False}	1	3	3							1		0			1
{'MXI1': True, 'SMAD3': True, 'SPDEF': False}	1	3	3							1					1	0
{'MXI1': True, 'SMAD3': True, 'MYB': False}	1	3	3							1	0				1
{'MXI1': True, 'SMAD3': True, 'CBX3': False}	1	3	3		0					1					1
{'MXI1': True, 'FOXA2': False, 'PROX1': False}	1	5	5	1			0			1				0	1
{'MXI1': True, 'FOXA2': False, 'HDAC2': False}	1	5	5	1			0		0	1					1
{'MXI1': True, 'FOXA2': False, 'NR4A2': False}	1	5	5	1			0			1		0			1
{'MXI1': True, 'FOXA2': False, 'SPDEF': False}	1	5	5	1			0			1					1	0
{'MXI1': True, 'FOXA2': False, 'MYB': False}	1	5	5	1			0			1	0				1
{'MXI1': True, 'FOXA2': False, 'CBX3': False}	1	5	5	1	0		0			1					1
{'MXI1': True, 'PROX1': False, 'HDAC2': False}	1	3	3						0	1				0
{'MXI1': True, 'PROX1': False, 'NR4A2': False}	1	3	3							1		0		0
{'MXI1': True, 'PROX1': False, 'SPDEF': False}	1	3	3							1				0		0
{'MXI1': True, 'PROX1': False, 'MYB': False}	1	3	3							1	0			0
{'MXI1': True, 'PROX1': False, 'CBX3': False}	1	3	3		0					1				0
{'MXI1': True, 'HDAC2': False, 'NR4A2': False}	1	3	3						0	1		0
{'MXI1': True, 'HDAC2': False, 'SPDEF': False}	1	3	3						0	1						0
{'MXI1': True, 'HDAC2': False, 'CBX3': False}	1	3	3		0				0	1
{'MXI1': True, 'NR4A2': False, 'SPDEF': False}	1	3	3							1		0				0
{'MXI1': True, 'NR4A2': False, 'MYB': False}	1	3	3							1	0	0
{'MXI1': True, 'NR4A2': False, 'CBX3': False}	1	3	3		0					1		0
{'MXI1': True, 'SPDEF': False, 'CBX3': False}	1	3	3		0					1						0
{'MXI1': True, 'MYB': False, 'CBX3': False}	1	3	3		0					1	0
{'SMAD3': True, 'CREB3L1': False, 'PROX1': False}	1	5	5			0		1		1				0	1
{'SMAD3': True, 'CREB3L1': False, 'HDAC2': False}	1	5	5			0		1	0	1					1
{'SMAD3': True, 'CREB3L1': False, 'NR4A2': False}	1	5	5			0		1		1		0			1
{'SMAD3': True, 'CREB3L1': False, 'SPDEF': False}	1	5	5			0		1		1					1	0
{'SMAD3': True, 'CREB3L1': False, 'MYB': False}	1	5	5			0		1		1	0				1
{'SMAD3': True, 'CREB3L1': False, 'CBX3': False}	1	5	5		0	0		1		1					1
{'SMAD3': True, 'PROX1': False, 'HDAC2': False}	1	3	3						0					0	1
{'SMAD3': True, 'PROX1': False, 'NR4A2': False}	1	3	3									0		0	1
{'SMAD3': True, 'PROX1': False, 'SPDEF': False}	1	3	3											0	1	0
{'SMAD3': True, 'PROX1': False, 'MYB': False}	1	3	3								0			0	1
{'SMAD3': True, 'PROX1': False, 'CBX3': False}	1	3	3		0									0	1
{'SMAD3': True, 'HDAC2': False, 'NR4A2': False}	1	3	3						0			0			1
{'SMAD3': True, 'HDAC2': False, 'SPDEF': False}	1	3	3						0						1	0
{'SMAD3': True, 'HDAC2': False, 'CBX3': False}	1	3	3		0				0						1
{'SMAD3': True, 'NR4A2': False, 'SPDEF': False}	1	3	3									0			1	0
{'SMAD3': True, 'NR4A2': False, 'MYB': False}	1	3	3								0	0			1
{'SMAD3': True, 'NR4A2': False, 'CBX3': False}	1	3	3		0							0			1
{'SMAD3': True, 'SPDEF': False, 'CBX3': False}	1	3	3		0										1	0
{'SMAD3': True, 'MYB': False, 'CBX3': False}	1	3	3		0						0				1
{'FOXA2': False, 'CREB3L1': False, 'PROX1': False}	1	7	7	1		0	0	1		1				0	1
{'FOXA2': False, 'CREB3L1': False, 'HDAC2': False}	1	7	7	1		0	0	1	0	1					1
{'FOXA2': False, 'CREB3L1': False, 'NR4A2': False}	1	7	7	1		0	0	1		1		0			1
{'FOXA2': False, 'CREB3L1': False, 'SPDEF': False}	1	7	7	1		0	0	1		1					1	0
{'FOXA2': False, 'CREB3L1': False, 'MYB': False}	1	7	7	1		0	0	1		1	0				1
{'FOXA2': False, 'PROX1': False, 'HDAC2': False}	1	5	5	1			0		0					0	1
{'FOXA2': False, 'PROX1': False, 'NR4A2': False}	1	5	5	1			0					0		0	1
{'FOXA2': False, 'PROX1': False, 'SPDEF': False}	1	5	5	1			0							0	1	0
{'FOXA2': False, 'PROX1': False, 'MYB': False}	1	5	5	1			0				0			0	1
{'FOXA2': False, 'PROX1': False, 'CBX3': False}	1	5	5	1	0		0							0	1
{'FOXA2': False, 'HDAC2': False, 'NR4A2': False}	1	5	5	1			0		0			0			1
{'FOXA2': False, 'HDAC2': False, 'CBX3': False}	1	5	5	1	0		0		0						1
{'FOXA2': False, 'NR4A2': False, 'SPDEF': False}	1	5	5	1			0					0			1	0
{'FOXA2': False, 'NR4A2': False, 'MYB': False}	1	5	5	1			0				0	0			1
{'FOXA2': False, 'NR4A2': False, 'CBX3': False}	1	5	5	1	0		0					0			1
{'FOXA2': False, 'SPDEF': False, 'CBX3': False}	1	5	5	1	0		0								1	0
{'FOXA2': False, 'MYB': False, 'CBX3': False}	1	5	5	1	0		0				0				1
{'CREB3L1': False, 'PROX1': False, 'HDAC2': False}	1	5	5			0		1	0	1				0
{'CREB3L1': False, 'PROX1': False, 'NR4A2': False}	1	5	5			0		1		1		0		0
{'CREB3L1': False, 'PROX1': False, 'SPDEF': False}	1	5	5			0		1		1				0		0
{'CREB3L1': False, 'PROX1': False, 'MYB': False}	1	5	5			0		1		1	0			0
{'CREB3L1': False, 'PROX1': False, 'CBX3': False}	1	5	5		0	0		1		1				0
{'CREB3L1': False, 'HDAC2': False, 'NR4A2': False}	1	5	5			0		1	0	1		0
{'CREB3L1': False, 'HDAC2': False, 'SPDEF': False}	1	5	5			0		1	0	1						0
{'CREB3L1': False, 'HDAC2': False, 'CBX3': False}	1	5	5		0	0		1	0	1
{'CREB3L1': False, 'NR4A2': False, 'SPDEF': False}	1	5	5			0		1		1		0				0
{'CREB3L1': False, 'NR4A2': False, 'MYB': False}	1	5	5			0		1		1	0	0
{'CREB3L1': False, 'NR4A2': False, 'CBX3': False}	1	5	5		0	0		1		1		0
{'CREB3L1': False, 'SPDEF': False, 'CBX3': False}	1	5	5		0	0		1		1						0
{'CREB3L1': False, 'MYB': False, 'CBX3': False}	1	5	5		0	0		1		1	0
{'PROX1': False, 'HDAC2': False, 'NR4A2': False}	1	3	3						0			0		0
{'PROX1': False, 'HDAC2': False, 'SPDEF': False}	1	3	3						0					0		0
{'PROX1': False, 'HDAC2': False, 'CBX3': False}	1	3	3		0				0					0
{'PROX1': False, 'NR4A2': False, 'SPDEF': False}	1	3	3									0		0		0
{'PROX1': False, 'NR4A2': False, 'MYB': False}	1	3	3								0	0		0
{'PROX1': False, 'NR4A2': False, 'CBX3': False}	1	3	3		0							0		0
{'PROX1': False, 'SPDEF': False, 'CBX3': False}	1	3	3		0									0		0
{'PROX1': False, 'MYB': False, 'CBX3': False}	1	3	3		0						0			0
{'HDAC2': False, 'NR4A2': False, 'SPDEF': False}	1	3	3						0			0				0
{'HDAC2': False, 'NR4A2': False, 'CBX3': False}	1	3	3		0				0			0
{'HDAC2': False, 'SPDEF': False, 'CBX3': False}	1	3	3		0				0							0
{'HDAC2': False, 'MYB': False, 'CBX3': False}	1	3	3		0				0		0
{'NR4A2': False, 'SPDEF': False, 'CBX3': False}	1	3	3		0							0				0
{'NR4A2': False, 'MYB': False, 'CBX3': False}	1	3	3		0						0	0
{'SPDEF': False, 'MYB': False, 'CBX3': False}	1	3	3		0						0					0
{'ARID5B': True, 'FOXA2': False, 'CREB3L1': False}	0.857143	6	7	1		0	0	1		1					1
{'MXI1': True, 'FOXA2': False, 'CREB3L1': False}	0.857143	6	7	1		0	0	1		1					1
{'SMAD3': True, 'FOXA2': False, 'CREB3L1': False}	0.857143	6	7	1		0	0	1		1					1
{'ARID5B': True, 'FOXM1': True, 'FOXA2': False}	0.833333	5	6	1			0	1		1					1
{'FOXM1': True, 'MXI1': True, 'FOXA2': False}	0.833333	5	6	1			0	1		1					1
{'FOXM1': True, 'SMAD3': True, 'FOXA2': False}	0.833333	5	6	1			0	1		1					1
{'ARID5B': True, 'PRDM1': True, 'FOXA2': False}	0.8	4	5	1			0						1		1
{'ARID5B': True, 'MXI1': True, 'FOXA2': False}	0.8	4	5	1			0			1					1
{'ARID5B': True, 'MXI1': True, 'CREB3L1': False}	0.8	4	5	1		0		1		1
{'ARID5B': True, 'FOXA2': False, 'PROX1': False}	0.8	4	5	1			0							0	1
{'ARID5B': True, 'FOXA2': False, 'HDAC2': False}	0.8	4	5	1			0		0						1
{'ARID5B': True, 'FOXA2': False, 'NR4A2': False}	0.8	4	5	1			0					0			1
{'ARID5B': True, 'FOXA2': False, 'SPDEF': False}	0.8	4	5	1			0								1	0
{'ARID5B': True, 'FOXA2': False, 'MYB': False}	0.8	4	5	1			0				0				1
{'ARID5B': True, 'FOXA2': False, 'CBX3': False}	0.8	4	5	1	0		0								1
{'PRDM1': True, 'MXI1': True, 'CREB3L1': False}	0.8	4	5			0		1		1			1
{'PRDM1': True, 'SMAD3': True, 'FOXA2': False}	0.8	4	5	1			0						1		1
{'MXI1': True, 'SMAD3': True, 'FOXA2': False}	0.8	4	5	1			0			1					1
{'MXI1': True, 'SMAD3': True, 'CREB3L1': False}	0.8	4	5			0		1		1					1
{'MXI1': True, 'CREB3L1': False, 'PROX1': False}	0.8	4	5			0		1		1				0
{'MXI1': True, 'CREB3L1': False, 'HDAC2': False}	0.8	4	5			0		1	0	1
{'MXI1': True, 'CREB3L1': False, 'NR4A2': False}	0.8	4	5			0		1		1		0
{'MXI1': True, 'CREB3L1': False, 'SPDEF': False}	0.8	4	5			0		1		1						0
{'MXI1': True, 'CREB3L1': False, 'MYB': False}	0.8	4	5			0		1		1	0
{'MXI1': True, 'CREB3L1': False, 'CBX3': False}	0.8	4	5		0	0		1		1
{'SMAD3': True, 'FOXA2': False, 'PROX1': False}	0.8	4	5	1			0							0	1
{'SMAD3': True, 'FOXA2': False, 'HDAC2': False}	0.8	4	5	1			0		0						1
{'SMAD3': True, 'FOXA2': False, 'NR4A2': False}	0.8	4	5	1			0					0			1
{'SMAD3': True, 'FOXA2': False, 'SPDEF': False}	0.8	4	5	1			0								1	0
{'SMAD3': True, 'FOXA2': False, 'MYB': False}	0.8	4	5	1			0				0				1
{'SMAD3': True, 'FOXA2': False, 'CBX3': False}	0.8	4	5	1	0		0								1
{'ARID5B': True, 'FOXA2': False}	0.75	3	4	1			0								1
{'MXI1': True, 'CREB3L1': False}	0.75	3	4			0		1		1
{'SMAD3': True, 'FOXA2': False}	0.75	3	4	1			0								1
{'ARID5B': True, 'FOXM1': True, 'MXI1': True}	0.75	3	4	1				1		1
{'FOXM1': True, 'PRDM1': True, 'MXI1': True}	0.75	3	4					1		1			1
{'FOXM1': True, 'MXI1': True, 'SMAD3': True}	0.75	3	4					1		1					1
{'FOXM1': True, 'MXI1': True, 'PROX1': False}	0.75	3	4					1		1				0
{'FOXM1': True, 'MXI1': True, 'HDAC2': False}	0.75	3	4					1	0	1
{'FOXM1': True, 'MXI1': True, 'NR4A2': False}	0.75	3	4					1		1		0
{'FOXM1': True, 'MXI1': True, 'SPDEF': False}	0.75	3	4					1		1						0
{'FOXM1': True, 'MXI1': True, 'MYB': False}	0.75	3	4					1		1	0
{'FOXM1': True, 'MXI1': True, 'CBX3': False}	0.75	3	4		0			1		1
{'FOXM1': True, 'FOXA2': False, 'CREB3L1': False}	0.75	6	8	1		0	0	1		1					1
{'FOXM1': True, 'MXI1': True}	0.666667	2	3					1		1
{'ARID5B': True, 'FOXM1': True, 'CREB3L1': False}	0.666667	4	6	1		0		1		1
{'FOXM1': True, 'PRDM1': True, 'CREB3L1': False}	0.666667	4	6			0		1		1			1
{'FOXM1': True, 'SMAD3': True, 'CREB3L1': False}	0.666667	4	6			0		1		1					1
{'FOXM1': True, 'CREB3L1': False, 'PROX1': False}	0.666667	4	6			0		1		1				0
{'FOXM1': True, 'CREB3L1': False, 'HDAC2': False}	0.666667	4	6			0		1	0	1
{'FOXM1': True, 'CREB3L1': False, 'NR4A2': False}	0.666667	4	6			0		1		1		0
{'FOXM1': True, 'CREB3L1': False, 'SPDEF': False}	0.666667	4	6			0		1		1						0
{'FOXM1': True, 'CREB3L1': False, 'MYB': False}	0.666667	4	6			0		1		1	0
{'FOXM1': True, 'CREB3L1': False, 'CBX3': False}	0.666667	4	6		0	0		1		1
{'FOXM1': True, 'CREB3L1': False}	0.6	3	5			0		1		1
{'ARID5B': True, 'SMAD3': True, 'FOXA2': False}	0.6	3	5	1			0								1
{'FOXM1': True, 'MXI1': True, 'CREB3L1': False}	0.5	3	6			0		1		1
{'ARID5B': True}		1		1
{'FOXM1': True}		2						1		1
{'PRDM1': True}		1											1
{'MXI1': True}		1								1
{'SMAD3': True}		1													1
{'FOXA2': False}		3		1			0								1
{'CREB3L1': False}		3				0		1		1
{'PROX1': False}		1												0
{'HDAC2': False}		1							0
{'NR4A2': False}		1										0
{'SPDEF': False}		1														0
{'MYB': False}		1									0
{'CBX3': False}		1			0
