# Supplementary material for: Control of Cellular Differentiation Trajectories for Cancer Reversion
Source: Adv Sci (Weinh). 2024 Dec 11;12(3):2402132. doi: 10.1002/advs.202402132 (PMC11744559; doi:10.1002/advs.202402132)
Supplement: Supplementary file 9 — Supporting Information [file ADVS-12-2402132-s006.xlsx]

## Sheet: Supplementary table 7
Schematic diagram illustrating the process of obtaining the mutated pathways for cancer cells. Mutation information for HT-29, HCT-116, and CACO-2 was obtained from DepMap and canSAR.ai, while oncogene and tumor suppressor gene data were gathered from OncoKB. Intracellular signaling pathway information was sourced from Omnipath. This integrated data was utilized to investigate how the cell line m…
cell_line	mutation	target	pathway	reference
CACO2	KMT2C(-1)	FOXM1(-1)	KMT2C(-1) -> HOXC6(-1) -> BCL2(-1) -> MYC(-1) -> FOXM1(-1)	21683083, 22896703, 15210690, 12695333;17341548;18798339;20658516
CACO2	KMT2C(-1)	FOXM1(-1)	KMT2C(-1) -> HOXC6(-1) -> ISL1(-1) -> MYC(-1) -> FOXM1(-1)	21683083, 19235717, 21829621;24845569, 12695333;17341548;18798339;20658516
CACO2	XBP1(1)	FOXM1(-1)	XBP1(1) -> RBFOX2(1) -| ESR1(-1) -> FOXM1(-1)	25078688, 11875103, 20208560;21763263
CACO2	XBP1(1)	FOXM1(-1)	XBP1(1) -> JUN(1) -| MYC(-1) -> FOXM1(-1)	17494074, 11274345;11929833;15576399;15768032;15806138;16007074;16039586;16169192;16510874;17050667;17143292;17291450;17439715;18347071;18627596;19619488;19623618;20006983;20122174;20530697;20920541;21285352;21767405;22290435;22705350;22761862;23306204;23343194;8545107, 12695333;17341548;18798339;20658516
CACO2	XBP1(1)	FOXM1(-1)	XBP1(1) -> SIRT1(1) -| MYC(-1) -> FOXM1(-1)	21723843, 22245592;22483777, 12695333;17341548;18798339;20658516
CACO2	XBP1(1)	FOXM1(-1)	XBP1(1) -> RB1(1) -| MYC(-1) -> FOXM1(-1)	8845298, 7838535, 12695333;17341548;18798339;20658516
CACO2	NSD2(1)	FOXM1(-1)	NSD2(1) -> CDKN2A(1) -| MYC(-1) -> FOXM1(-1)	19340300, 15361884;16915296, 12695333;17341548;18798339;20658516
CACO2	NSD2(1)	FOXM1(-1)	NSD2(1) -> ID1(1) -| MYC(-1) -> FOXM1(-1)	16115125, 20697353, 12695333;17341548;18798339;20658516
CACO2	NSD2(1)	FOXM1(-1)	NSD2(1) -> AR(1) -> ESR2(1) -| FOXM1(-1)	19481544, 11371645;20610535, 21763263
CACO2	NSD2(1)	FOXM1(-1)	NSD2(1) -> AR(1) -| CCNB1(-1) -> FOXM1(-1)	19481544, 22508987, 15024056
CACO2	NSD2(1)	FOXM1(-1)	NSD2(1) -> CDKN2A(1) -| E2F1(-1) -> FOXM1(-1)	19340300, 11274364;11314038;12446760;16135794;18319725;18805416, 21518729;22802261
CACO2	NSD2(1)	FOXM1(-1)	NSD2(1) -> TRIM28(1) -| E2F4(-1) -> FOXM1(-1)	22972034, 23060449, 17531812
CACO2	NSD2(1)	FOXM1(-1)	NSD2(1) -> CDKN2A(1) -| CDK4(-1) -> FOXM1(-1)	19340300, 10491434;10580009;10585280;10719365;11556834;11900540;12529334;15065884;15232106;16161044;17145710;17353931;17517622;17881001;17909018;17955473;23455922;23602568;24855949;26186194;26496610;28042499;8259215;8891723;9228064;9529249, 22094256;23240008;26279295
CACO2	NSD2(1)	FOXM1(-1)	NSD2(1) -> CDKN2A(1) -| CDK2(-1) -> FOXM1(-1)	19340300, 10022885, 15024056;19737929;28387346
CACO2	NUP214(1)	FOXM1(-1)	NUP214(1) -> SMAD3(1) -| MYC(-1) -> FOXM1(-1)	12917407;23331499, 11689553;14993291;15930298;16205635;17114344;17132729;20516082;25238097, 12695333;17341548;18798339;20658516
CACO2	ZFHX3(-1)	FOXM1(-1)	ZFHX3(-1) -> ESR1(-1) -> FOXM1(-1)	20720010, 20208560;21763263
CACO2	TP53(-1)	FOXM1(-1)	TP53(-1) -> CDK1(-1) -> FOXM1(-1)	11327730;16713569;2141171;9467949, 15024056;19160488;19737929;23240008;28387346
CACO2	TP53(-1)	FOXM1(-1)	TP53(-1) -> ESR1(-1) -> FOXM1(-1)	10766163;16713569, 20208560;21763263
CACO2	TP53(-1)	FOXM1(-1)	TP53(-1) -> MAP2K1(-1) -> FOXM1(-1)	10529175;9724739, 15671063
CACO2	TP53(-1)	FOXM1(-1)	TP53(-1) -> TWIST1(-1) -> FOXM1(-1)	18504427;20689556, 24204899
CACO2	SMAD4(-1)	FOXM1(-1)	SMAD4(-1) -> E2F4(-1) -> FOXM1(-1)	12150994, 17531812
CACO2	XBP1(1)	SMAD3(-1)	XBP1(1) -> JUN(1) -| SMAD3(-1)	17494074, 10220381;10871633;10903323;11306568;21829441;9732876
CACO2	NSD2(1)	SMAD3(-1)	NSD2(1) -> AR(1) -| SMAD3(-1)	19481544, 20610535;20739403
CACO2	APC(-1)	SMAD3(-1)	APC(-1) -> AXIN1(-1) -> SMAD3(-1)	10228155;10811618;11297546;16199882;19131971;20128690;22682247;23277359;26496610;9554852;9734785, 11438668;18988627;23331499
CACO2	TP53(-1)	SMAD3(-1)	TP53(-1) -> SMAD3(-1)	21900401
CACO2	SMAD4(-1)	SMAD3(-1)	SMAD4(-1) -> SMAD3(-1)	10092624;10531362;10878024;10942775;10995777;11114293;11927552;12150994;12167862;12419246;12543979;12732634;12794086;12917407;15084259;15231748;15350224;15467747;15588252;15761153;15922743;16189514;16714330;17283070;17469184;17591701;18568018;18729074;18923419;19135894;19139564;19768112;19917253;20142324;20211142;20564330;21297662;21532621;21597466;21988832;22045334;22310290;22442258;23788427;241…
HCT116	PIK3R3(-1)	ARID5B(-1)	PIK3R3(-1) -> TP53(-1) -> ESR1(-1) -> ARID5B(-1)	32606738, 10766163;16713569, 20034404
HCT116	LRP6(1)	ARID5B(-1)	LRP6(1) -| GSK3B(-1) -> ESR1(-1) -> ARID5B(-1)	16365045;16890161;19107203;21606194, 10428798;10949034;12093745;12118371;15059947;15212693;15461668;15528270;16076840;17570479;17609434;7491495;7838153;8308015;9528769, 20034404
HCT116	KMT2D(-1)	ARID5B(-1)	KMT2D(-1) -> ESR1(-1) -> ARID5B(-1)	16603732;17145710, 20034404
HCT116	HNF1A(-1)	ARID5B(-1)	HNF1A(-1) -> ESR1(-1) -> ARID5B(-1)	11522780;23331499, 20034404
HCT116	BRCA2(-1)	ARID5B(-1)	BRCA2(-1) -> SMAD3(-1) -> ESR1(-1) -> ARID5B(-1)	12165866, 11555647;23331499, 20034404
HCT116	ERCC5(-1)	ARID5B(-1)	ERCC5(-1) -> GTF2H2(-1) -> ESR1(-1) -> ARID5B(-1)	8652557, 10949034, 20034404
HCT116	ING1(-1)	ARID5B(-1)	ING1(-1) -> TP53(-1) -> ESR1(-1) -> ARID5B(-1)	12208736;16713569;9440695, 10766163;16713569, 20034404
HCT116	MYO5A(1)	ARID5B(-1)	MYO5A(1) -> ACTB(1) -| ABL1(-1) -> ESR1(-1) -> ARID5B(-1)	21077886, 8294516, 20101225;20841568;30692633, 20034404
HCT116	CDH1(-1)	ARID5B(-1)	CDH1(-1) -> EGFR(-1) -> ESR1(-1) -> ARID5B(-1)	10969083;14681060;15662113;17548604;24189400;24658140;25241761;25402006;25468996;31980649, 11887937;16713569;17284441;20809984;23331499, 20034404
HCT116	CDH1(-1)	ARID5B(-1)	CDH1(-1) -> SRC(-1) -> ESR1(-1) -> ARID5B(-1)	10744074;16039586;16099633;17143292;17496910;19029934;19171760;19619488;19734908;22007144;22203675;22370635;23343194, 11013076;11032808;12630920;12736255;14766010;14963108;15020686;15140878;15784253;16957778;17284441;17400812;17627277;17921256;22865929;23065768;24487689;25275301;25364741;27472465;30148069;7539106;9500442, 20034404
HCT116	ANKRD11(-1)	ARID5B(-1)	ANKRD11(-1) -> TP53(-1) -> ESR1(-1) -> ARID5B(-1)	18840648, 10766163;16713569, 20034404
HCT116	AXIN2(-1)	ARID5B(-1)	AXIN2(-1) -> GSK3B(-1) -> ESR1(-1) -> ARID5B(-1)	10911903;10966653;15611123;22322943;22745173;888800000547;9554852;9566905, 10428798;10949034;12093745;12118371;15059947;15212693;15461668;15528270;16076840;17570479;17609434;7491495;7838153;8308015;9528769, 20034404
HCT116	SMARCA4(-1)	ARID5B(-1)	SMARCA4(-1) -> ESR1(-1) -> ARID5B(-1)	11003650;18451880;9099865, 20034404
HCT116	KMT2B(-1)	ARID5B(-1)	KMT2B(-1) -> KMT2D(-1) -> ESR1(-1) -> ARID5B(-1)	23249737, 16603732;17145710, 20034404
HCT116	MSH6(-1)	ARID5B(-1)	MSH6(-1) -> BLM(-1) -> TP53(-1) -> ESR1(-1) -> ARID5B(-1)	15064730, 11399766;11781842;12080066;15364958;15806145;16713569;22653443;24239288, 10766163;16713569, 20034404
HCT116	LRP1B(-1)	ARID5B(-1)	LRP1B(-1) -| DVL2(1) -| RBPJ(-1) -> ESR1(-1) -> ARID5B(-1)	28408316, 23132247, 9043084, 20034404
HCT116	CHEK2(-1)	ARID5B(-1)	CHEK2(-1) -> FOXM1(-1) -> ESR1(-1) -> ARID5B(-1)	17101782, 16809346, 20034404
HCT116	ZNRF3(-1)	ARID5B(-1)	ZNRF3(-1) -| LRP6(1) -| GSK3B(-1) -> ESR1(-1) -> ARID5B(-1)	22575959;23151663;36131013, 16365045;16890161;19107203;21606194, 10428798;10949034;12093745;12118371;15059947;15212693;15461668;15528270;16076840;17570479;17609434;7491495;7838153;8308015;9528769, 20034404
HCT116	MLH1(-1)	ARID5B(-1)	MLH1(-1) -> PMS2(-1) -> TP73(-1) -> CREBBP(-1) -> ESR1(-1) -> ARID5B(-1)	10037723;10748159;11292842;11429708;11793469;12584560;12799449;12810663;14676842;15225546;16083711;16338176;17145710;17148452;17581638;18206974;18768816;19015241;19022408;20533529;20706999;20978114;22252508;25077178;25502805;26496610;31515488, 18768816, 10435630;10648616;11172610;21245298, 11113179;11782371;14766010;16417649;17400812;18765668;8616895;9192902, 20034404
HCT116	MLH1(-1)	ARID5B(-1)	MLH1(-1) -> PMS2(-1) -> TP73(-1) -> ERBB2(-1) -> ESR1(-1) -> ARID5B(-1)	10037723;10748159;11292842;11429708;11793469;12584560;12799449;12810663;14676842;15225546;16083711;16338176;17145710;17148452;17581638;18206974;18768816;19015241;19022408;20533529;20706999;20978114;22252508;25077178;25502805;26496610;31515488, 18768816, 21127199;22842668, 15173068;23331499, 20034404
HCT116	MLH1(-1)	ARID5B(-1)	MLH1(-1) -> PMS2(-1) -> TP73(-1) -> FOSL1(-1) -> ESR1(-1) -> ARID5B(-1)	10037723;10748159;11292842;11429708;11793469;12584560;12799449;12810663;14676842;15225546;16083711;16338176;17145710;17148452;17581638;18206974;18768816;19015241;19022408;20533529;20706999;20978114;22252508;25077178;25502805;26496610;31515488, 18768816, 17496887, 9658402, 20034404
HCT116	FLT4(1)	ARID5B(-1)	FLT4(1) -| RPS6KA3(-1) -> ESR1(-1) -> ARID5B(-1)	12601080, 11139588;11432835;11507039;17570479;19112174;19925796;23936765;7838153;9528769, 20034404
HCT116	ROS1(1)	ARID5B(-1)	ROS1(1) -| FOXO3(-1) -> ESR1(-1) -> ARID5B(-1)	27532863;29650039, 11435445;15367686;16807346;18312651, 20034404
HCT116	CUX1(-1)	ARID5B(-1)	CUX1(-1) -| RUNX2(1) -| ESR1(-1) -> ARID5B(-1)	17060321, 17350616, 20034404
HCT116	GNAQ(1)	ARID5B(-1)	GNAQ(1) -| GSK3B(-1) -> ESR1(-1) -> ARID5B(-1)	20399743, 10428798;10949034;12093745;12118371;15059947;15212693;15461668;15528270;16076840;17570479;17609434;7491495;7838153;8308015;9528769, 20034404
HCT116	PIK3R3(-1)	FOXM1(-1)	PIK3R3(-1) -> TP53(-1) -> MAP2K1(-1) -> FOXM1(-1)	32606738, 10529175;9724739, 15671063
HCT116	PIK3R3(-1)	FOXM1(-1)	PIK3R3(-1) -> TP53(-1) -> CDK1(-1) -> FOXM1(-1)	32606738, 11327730;16713569;2141171;9467949, 15024056;19160488;19737929;23240008;28387346
HCT116	PIK3R3(-1)	FOXM1(-1)	PIK3R3(-1) -> TP53(-1) -> ESR1(-1) -> FOXM1(-1)	32606738, 10766163;16713569, 20208560;21763263
HCT116	PIK3R3(-1)	FOXM1(-1)	PIK3R3(-1) -> TP53(-1) -> TWIST1(-1) -> FOXM1(-1)	32606738, 18504427;20689556, 24204899
HCT116	BCL9(1)	FOXM1(-1)	BCL9(1) -> CTNNB1(1) -> KLF4(1) -| FOXM1(-1)	11955446;15208637;15294866;15371335;17052462;17145710;23331499;24360964, 24482235, 23598278
HCT116	MEF2D(1)	FOXM1(-1)	MEF2D(1) -> MEF2A(1) -> KLF4(1) -| FOXM1(-1)	8798771;9858528, 23884787, 23598278
HCT116	MEF2D(1)	FOXM1(-1)	MEF2D(1) -> CDKN1A(1) -| E2F1(-1) -> FOXM1(-1)	24279793;24390737, 10385618;10498883;10778858;11520855;15279786;16236519;17303408;17660363;18590585;18786381;19075565;20068082;7575488;7736585;9190208;9315635;9425340;9736735, 21518729;22802261
HCT116	MEF2D(1)	FOXM1(-1)	MEF2D(1) -> CDKN1A(1) -| CCNE1(-1) -> FOXM1(-1)	24279793;24390737, 11438644;11477082;12839982;13678583;16765349;17145710;17293600;21988832;23443559;25241761;31831640;8242751;8637717;8662825;8756624;8891332;9218599;9380407;9472014;9632134;9660939;9716181, 15024056;16504183
HCT116	MEF2D(1)	FOXM1(-1)	MEF2D(1) -> CDKN1A(1) -| CDK1(-1) -> FOXM1(-1)	24279793;24390737, 12973835;15077146;15340381;17679094;21308745;23543736;23602568;24218572;26186194;26496610;9467962, 15024056;19160488;19737929;23240008;28387346
HCT116	MEF2D(1)	FOXM1(-1)	MEF2D(1) -> GADD45A(1) -| CDK1(-1) -> FOXM1(-1)	24390737, 10362260;10973963;12124778;16189514;18942077, 15024056;19160488;19737929;23240008;28387346
HCT116	MEF2D(1)	FOXM1(-1)	MEF2D(1) -> GADD45B(1) -| CDK1(-1) -> FOXM1(-1)	24390737, 10973963, 15024056;19160488;19737929;23240008;28387346
HCT116	MEF2D(1)	FOXM1(-1)	MEF2D(1) -> CDKN1A(1) -| CDK4(-1) -> FOXM1(-1)	24279793;24390737, 12383116;15169570;15232106;15695403;16189514;16962592;17556661;18850315;20102411;23007395;23443559;23543736;30193583;7626805;8242751;8622677;8756624;9106657;9464540;9632134;9658399, 22094256;23240008;26279295
HCT116	MEF2D(1)	FOXM1(-1)	MEF2D(1) -> EP300(1) -| MYC(-1) -> FOXM1(-1)	11096067, 11804596;12660246;12776737;15522869;15576399;16039586;17143292;17145710;17157259;17306568;17666529;19407812;19619488;19623618;21151179;21285352;22290435;22761862;23343194, 12695333;17341548;18798339;20658516
HCT116	MDM4(1)	FOXM1(-1)	MDM4(1) -| EP300(-1) -> HIF1A(-1) -> FOXM1(-1)	12483531, 11823643;11940656;11959990;12042299;12573436;12588875;12778114;12914934;14691445;15154850;15261140;15342390;16081065;16543236;16847340;17145710;17382325;17502379;17906695;18268343;18519678;19071119;19074848;19589782;19680224;19696166;19940151;20000859;20603618;21148070;21187066;22219185;22684029;22735262;22789427;22807441;23448368;23618863;23746844;23880760;23966271;24421387;24821806;25…
HCT116	MDM4(1)	FOXM1(-1)	MDM4(1) -| EP300(-1) -> E2F1(-1) -> FOXM1(-1)	12483531, 10753885;15123636;15126619, 21518729;22802261
HCT116	MDM4(1)	FOXM1(-1)	MDM4(1) -| TP53(-1) -> CDK1(-1) -> FOXM1(-1)	10075736;10608892;10827196;11223036;11528400;12370303;12393902;12874296;12963717;15604276;15916963;16024788;16227609;16713569;17080083;17110929;17301054;17875722;18485870;18677113;19075013;19255450;19305137;19521340;20174603;20515689;20705607;20724842;21075307;21088494;21925390;21965653;22266850;22374672;22807444;23028042;23671280;23946421;24127580;24445145;24659749;24667498;25464845;25609649;258…
HCT116	MDM4(1)	FOXM1(-1)	MDM4(1) -| TP53(-1) -> ESR1(-1) -> FOXM1(-1)	10075736;10608892;10827196;11223036;11528400;12370303;12393902;12874296;12963717;15604276;15916963;16024788;16227609;16713569;17080083;17110929;17301054;17875722;18485870;18677113;19075013;19255450;19305137;19521340;20174603;20515689;20705607;20724842;21075307;21088494;21925390;21965653;22266850;22374672;22807444;23028042;23671280;23946421;24127580;24445145;24659749;24667498;25464845;25609649;258…
HCT116	MDM4(1)	FOXM1(-1)	MDM4(1) -| TP53(-1) -> MAP2K1(-1) -> FOXM1(-1)	10075736;10608892;10827196;11223036;11528400;12370303;12393902;12874296;12963717;15604276;15916963;16024788;16227609;16713569;17080083;17110929;17301054;17875722;18485870;18677113;19075013;19255450;19305137;19521340;20174603;20515689;20705607;20724842;21075307;21088494;21925390;21965653;22266850;22374672;22807444;23028042;23671280;23946421;24127580;24445145;24659749;24667498;25464845;25609649;258…
HCT116	MDM4(1)	FOXM1(-1)	MDM4(1) -| TP53(-1) -> TWIST1(-1) -> FOXM1(-1)	10075736;10608892;10827196;11223036;11528400;12370303;12393902;12874296;12963717;15604276;15916963;16024788;16227609;16713569;17080083;17110929;17301054;17875722;18485870;18677113;19075013;19255450;19305137;19521340;20174603;20515689;20705607;20724842;21075307;21088494;21925390;21965653;22266850;22374672;22807444;23028042;23671280;23946421;24127580;24445145;24659749;24667498;25464845;25609649;258…
HCT116	ATM(-1)	FOXM1(-1)	ATM(-1) -> E2F1(-1) -> FOXM1(-1)	11459832;15140942;15494392;15838517;17570479;20860841;20972224;21543892;22174788;24741006;25101673;27025900;27028861;27679857;28812991, 21518729;22802261
HCT116	ATM(-1)	FOXM1(-1)	ATM(-1) -> CHEK2(-1) -> FOXM1(-1)	10713094;10744722;10973490;11025670;11668173;11728459;11850621;11877377;11901158;12024051;12242661;12447382;12454775;12493754;12607003;12718885;12773400;12805407;15024084;15125777;15140942;15212693;15279786;15342622;15459660;15629715;15694385;15700044;15964794;16085488;16163361;16311512;16481012;16531125;16794575;16936775;16940182;16997395;17174984;17303408;17570479;17660363;17715138;17918214;180…
HCT116	ATM(-1)	FOXM1(-1)	ATM(-1) -> HIF1A(-1) -> FOXM1(-1)	18971907;21095578;21095582;23573973;23707302;24681585;25956861;26942179;27027353;27068951;27245613, 19097132;22831955
HCT116	KMT2D(-1)	FOXM1(-1)	KMT2D(-1) -> ESR1(-1) -> FOXM1(-1)	16603732;17145710, 20208560;21763263
HCT116	STAT6(1)	FOXM1(-1)	STAT6(1) -> KLF4(1) -| FOXM1(-1)	22378047;25934862, 23598278
HCT116	HNF1A(-1)	FOXM1(-1)	HNF1A(-1) -> ESR1(-1) -> FOXM1(-1)	11522780;23331499, 20208560;21763263
HCT116	HNF1A(-1)	FOXM1(-1)	HNF1A(-1) -> NR1H4(-1) -> FOXM1(-1)	17507182;22290433, 19998409
HCT116	EP400(-1)	FOXM1(-1)	EP400(-1) -| CDKN1A(1) -| CDK1(-1) -> FOXM1(-1)	17671089;20548951, 12973835;15077146;15340381;17679094;21308745;23543736;23602568;24218572;26186194;26496610;9467962, 15024056;19160488;19737929;23240008;28387346
HCT116	EP400(-1)	FOXM1(-1)	EP400(-1) -| CDKN1A(1) -| E2F1(-1) -> FOXM1(-1)	17671089;20548951, 10385618;10498883;10778858;11520855;15279786;16236519;17303408;17660363;18590585;18786381;19075565;20068082;7575488;7736585;9190208;9315635;9425340;9736735, 21518729;22802261
HCT116	CDK8(1)	FOXM1(-1)	CDK8(1) -| E2F1(-1) -> FOXM1(-1)	18794899;20616879;22945643, 21518729;22802261
HCT116	BRCA2(-1)	FOXM1(-1)	BRCA2(-1) -> SMAD3(-1) -> E2F4(-1) -> FOXM1(-1)	12165866, 12150994, 17531812
HCT116	BRCA2(-1)	FOXM1(-1)	BRCA2(-1) -> SMAD3(-1) -> ESR1(-1) -> FOXM1(-1)	12165866, 11555647;23331499, 20208560;21763263
HCT116	ERCC5(-1)	FOXM1(-1)	ERCC5(-1) -> PCNA(-1) -> CDK2(-1) -> FOXM1(-1)	10408173;16713569;18079701;19279666;20713449;9305916, 10930425, 15024056;19737929;28387346
HCT116	ERCC5(-1)	FOXM1(-1)	ERCC5(-1) -> GTF2H2(-1) -> ESR1(-1) -> FOXM1(-1)	8652557, 10949034, 20208560;21763263
HCT116	MYO5A(1)	FOXM1(-1)	MYO5A(1) -> ACTB(1) -| ABL1(-1) -> ESR1(-1) -> FOXM1(-1)	21077886, 8294516, 20101225;20841568;30692633, 20208560;21763263
HCT116	MYO5A(1)	FOXM1(-1)	MYO5A(1) -> ACTB(1) -| ABL1(-1) -> PLK1(-1) -> FOXM1(-1)	21077886, 8294516, 27899378, 19160488;19737929;28387346
HCT116	PHLPP2(-1)	FOXM1(-1)	PHLPP2(-1) -| AKT1(1) -> ESR2(1) -| FOXM1(-1)	15808505;15899889;17386267;18511290;19261608;19797085, 15001646, 21763263
HCT116	ANKRD11(-1)	FOXM1(-1)	ANKRD11(-1) -> TP53(-1) -> CDK1(-1) -> FOXM1(-1)	18840648, 11327730;16713569;2141171;9467949, 15024056;19160488;19737929;23240008;28387346
HCT116	ANKRD11(-1)	FOXM1(-1)	ANKRD11(-1) -> TP53(-1) -> ESR1(-1) -> FOXM1(-1)	18840648, 10766163;16713569, 20208560;21763263
HCT116	ANKRD11(-1)	FOXM1(-1)	ANKRD11(-1) -> TP53(-1) -> MAP2K1(-1) -> FOXM1(-1)	18840648, 10529175;9724739, 15671063
HCT116	ANKRD11(-1)	FOXM1(-1)	ANKRD11(-1) -> TP53(-1) -> TWIST1(-1) -> FOXM1(-1)	18840648, 18504427;20689556, 24204899
HCT116	STAT5B(1)	FOXM1(-1)	STAT5B(1) -> ESR2(1) -| FOXM1(-1)	11731618, 21763263
HCT116	SMARCA4(-1)	FOXM1(-1)	SMARCA4(-1) -> ESR1(-1) -> FOXM1(-1)	11003650;18451880;9099865, 20208560;21763263
HCT116	CALR(1)	FOXM1(-1)	CALR(1) -| AR(-1) -> ESR1(-1) -> FOXM1(-1)	16713569;8107809, 11000528;11032808;12389206;16713569;18988627;23331499, 20208560;21763263
HCT116	CALR(1)	FOXM1(-1)	CALR(1) -| AR(-1) -> MYC(-1) -> FOXM1(-1)	16713569;8107809, 12799378;20610535;24512546, 12695333;17341548;18798339;20658516
HCT116	KMT2B(-1)	FOXM1(-1)	KMT2B(-1) -> RELB(-1) -> MYC(-1) -> FOXM1(-1)	19219072, 16260626, 12695333;17341548;18798339;20658516
HCT116	KMT2B(-1)	FOXM1(-1)	KMT2B(-1) -> KMT2D(-1) -> ESR1(-1) -> FOXM1(-1)	23249737, 16603732;17145710, 20208560;21763263
HCT116	KMT2B(-1)	FOXM1(-1)	KMT2B(-1) -> PCNA(-1) -> CDK2(-1) -> FOXM1(-1)	16951254, 10930425, 15024056;19737929;28387346
HCT116	REL(1)	FOXM1(-1)	REL(1) -| CCNE1(-1) -> FOXM1(-1)	14627988;15922711, 15024056;16504183
HCT116	MN1(1)	FOXM1(-1)	MN1(1) -> EP300(1) -| MYC(-1) -> FOXM1(-1)	12569362, 11804596;12660246;12776737;15522869;15576399;16039586;17143292;17145710;17157259;17306568;17666529;19407812;19619488;19623618;21151179;21285352;22290435;22761862;23343194, 12695333;17341548;18798339;20658516
HCT116	CHEK2(-1)	FOXM1(-1)	CHEK2(-1) -> FOXM1(-1)	17101782
HCT116	EP300(-1)	FOXM1(-1)	EP300(-1) -> HIF1A(-1) -> FOXM1(-1)	11823643;11940656;11959990;12042299;12573436;12588875;12778114;12914934;14691445;15154850;15261140;15342390;16081065;16543236;16847340;17145710;17382325;17502379;17906695;18268343;18519678;19071119;19074848;19589782;19680224;19696166;19940151;20000859;20603618;21148070;21187066;22219185;22684029;22735262;22789427;22807441;23448368;23618863;23746844;23880760;23966271;24421387;24821806;25192544;267…
HCT116	EP300(-1)	FOXM1(-1)	EP300(-1) -> E2F1(-1) -> FOXM1(-1)	10753885;15123636;15126619, 21518729;22802261
HCT116	MLH1(-1)	FOXM1(-1)	MLH1(-1) -> PMS2(-1) -> TP73(-1) -> CCNE1(-1) -> FOXM1(-1)	10037723;10748159;11292842;11429708;11793469;12584560;12799449;12810663;14676842;15225546;16083711;16338176;17145710;17148452;17581638;18206974;18768816;19015241;19022408;20533529;20706999;20978114;22252508;25077178;25502805;26496610;31515488, 18768816, 11526499, 15024056;16504183
HCT116	MLH1(-1)	FOXM1(-1)	MLH1(-1) -> PMS2(-1) -> TP73(-1) -> CHEK2(-1) -> FOXM1(-1)	10037723;10748159;11292842;11429708;11793469;12584560;12799449;12810663;14676842;15225546;16083711;16338176;17145710;17148452;17581638;18206974;18768816;19015241;19022408;20533529;20706999;20978114;22252508;25077178;25502805;26496610;31515488, 18768816, 18829110, 17101782
HCT116	SETD2(-1)	FOXM1(-1)	SETD2(-1) -> STAT1(-1) -> ESR1(-1) -> FOXM1(-1)	28753426, 20526365, 20208560;21763263
HCT116	RAD50(-1)	FOXM1(-1)	RAD50(-1) -> ATM(-1) -> E2F1(-1) -> FOXM1(-1)	15908798;16622404;17570479;18854157;21763684, 11459832;15140942;15494392;15838517;17570479;20860841;20972224;21543892;22174788;24741006;25101673;27025900;27028861;27679857;28812991, 21518729;22802261
HCT116	RAD50(-1)	FOXM1(-1)	RAD50(-1) -> ATM(-1) -> CHEK2(-1) -> FOXM1(-1)	15908798;16622404;17570479;18854157;21763684, 10713094;10744722;10973490;11025670;11668173;11728459;11850621;11877377;11901158;12024051;12242661;12447382;12454775;12493754;12607003;12718885;12773400;12805407;15024084;15125777;15140942;15212693;15279786;15342622;15459660;15629715;15694385;15700044;15964794;16085488;16163361;16311512;16481012;16531125;16794575;16936775;16940182;16997395;17174984;17…
HCT116	RAD50(-1)	FOXM1(-1)	RAD50(-1) -> ATM(-1) -> HIF1A(-1) -> FOXM1(-1)	15908798;16622404;17570479;18854157;21763684, 18971907;21095578;21095582;23573973;23707302;24681585;25956861;26942179;27027353;27068951;27245613, 19097132;22831955
HCT116	RAD50(-1)	FOXM1(-1)	RAD50(-1) -> BRCA1(-1) -> HIF1A(-1) -> FOXM1(-1)	10426999;10783165;11504724;16260778;16391231;16713569;25084169;25184681, 16543242, 19097132;22831955
HCT116	RAD50(-1)	FOXM1(-1)	RAD50(-1) -> BRCA1(-1) -> MYC(-1) -> FOXM1(-1)	10426999;10783165;11504724;16260778;16391231;16713569;25084169;25184681, 12032322;12646176, 12695333;17341548;18798339;20658516
HCT116	RAD50(-1)	FOXM1(-1)	RAD50(-1) -> BRCA1(-1) -> CCNB1(-1) -> FOXM1(-1)	10426999;10783165;11504724;16260778;16391231;16713569;25084169;25184681, 12647291, 15024056
HCT116	EGR1(-1)	FOXM1(-1)	EGR1(-1) -> HIF1A(-1) -> FOXM1(-1)	18506761;20448047, 19097132;22831955
HCT116	FLT4(1)	FOXM1(-1)	FLT4(1) -| RPS6KA3(-1) -> ESR1(-1) -> FOXM1(-1)	12601080, 11139588;11432835;11507039;17570479;19112174;19925796;23936765;7838153;9528769, 20208560;21763263
HCT116	KMT2C(-1)	FOXM1(-1)	KMT2C(-1) -> HOXC6(-1) -> BCL2(-1) -> MYC(-1) -> FOXM1(-1)	21683083, 22896703, 15210690, 12695333;17341548;18798339;20658516
HCT116	KMT2C(-1)	FOXM1(-1)	KMT2C(-1) -> HOXC6(-1) -> ISL1(-1) -> MYC(-1) -> FOXM1(-1)	21683083, 19235717, 21829621;24845569, 12695333;17341548;18798339;20658516
HCT116	NUP214(1)	FOXM1(-1)	NUP214(1) -> SMAD3(1) -| MYC(-1) -> FOXM1(-1)	12917407;23331499, 11689553;14993291;15930298;16205635;17114344;17132729;20516082;25238097, 12695333;17341548;18798339;20658516
HCT116	TFE3(1)	FOXM1(-1)	TFE3(1) -> ERF(1) -| CDK1(-1) -> FOXM1(-1)	9765209, 17525531, 15024056;19160488;19737929;23240008;28387346
HCT116	TFE3(1)	FOXM1(-1)	TFE3(1) -> ERF(1) -| MYC(-1) -> FOXM1(-1)	9765209, 17525531;17699159, 12695333;17341548;18798339;20658516
HCT116	ATRX(-1)	FOXM1(-1)	ATRX(-1) -> GATA4(-1) -> CDK4(-1) -> FOXM1(-1)	22021382, 18591257, 22094256;23240008;26279295
HT29	TP53(-1)	FOXM1(-1)	TP53(-1) -> CDK1(-1) -> FOXM1(-1)	11327730;16713569;2141171;9467949, 15024056;19160488;19737929;23240008;28387346
HT29	TP53(-1)	FOXM1(-1)	TP53(-1) -> ESR1(-1) -> FOXM1(-1)	10766163;16713569, 20208560;21763263
HT29	TP53(-1)	FOXM1(-1)	TP53(-1) -> MAP2K1(-1) -> FOXM1(-1)	10529175;9724739, 15671063
HT29	TP53(-1)	FOXM1(-1)	TP53(-1) -> TWIST1(-1) -> FOXM1(-1)	18504427;20689556, 24204899
HT29	SMAD4(-1)	FOXM1(-1)	SMAD4(-1) -> E2F4(-1) -> FOXM1(-1)	12150994, 17531812
HT29	KMT2C(-1)	FOXM1(-1)	KMT2C(-1) -> HOXC6(-1) -> BCL2(-1) -> MYC(-1) -> FOXM1(-1)	21683083, 22896703, 15210690, 12695333;17341548;18798339;20658516
HT29	KMT2C(-1)	FOXM1(-1)	KMT2C(-1) -> HOXC6(-1) -> ISL1(-1) -> MYC(-1) -> FOXM1(-1)	21683083, 19235717, 21829621;24845569, 12695333;17341548;18798339;20658516
HT29	WRN(-1)	FOXM1(-1)	WRN(-1) -> PRKDC(-1) -> CHEK2(-1) -> FOXM1(-1)	11889123, 10973490;11025670;11085506;11390408;11668173;11901158;12024051;12386164;12447371;12447382;12493754;12607003;12607004;12805407;12855706;15096610;15213307;15282313;15361851;15367709;15618221;15668230;15674326;15829965;15975956;16024600;16150728;16794575;16798742;16936775;16940182;16982735;17237275;17570479;18644861;18948271;19151762;20160490;20305300;20406977;20498628;20501833;20599567;20…
HT29	WRN(-1)	FOXM1(-1)	WRN(-1) -> TP53(-1) -> ESR1(-1) -> FOXM1(-1)	11399766;11427532;12080066;15735006;16713569, 10766163;16713569, 20208560;21763263
HT29	WRN(-1)	FOXM1(-1)	WRN(-1) -> TP53(-1) -> CDK1(-1) -> FOXM1(-1)	11399766;11427532;12080066;15735006;16713569, 11327730;16713569;2141171;9467949, 15024056;19160488;19737929;23240008;28387346
HT29	WRN(-1)	FOXM1(-1)	WRN(-1) -> TP53(-1) -> MAP2K1(-1) -> FOXM1(-1)	11399766;11427532;12080066;15735006;16713569, 10529175;9724739, 15671063
HT29	WRN(-1)	FOXM1(-1)	WRN(-1) -> TP53(-1) -> TWIST1(-1) -> FOXM1(-1)	11399766;11427532;12080066;15735006;16713569, 18504427;20689556, 24204899
